# Supplementary material for: Intraspecies Genomic Diversity and Long-Term Persistence of Bifidobacterium longum
Source: PLoS One. 2015 Aug 14;10(8):e0135658. doi: 10.1371/journal.pone.0135658 (PMC4537262; doi:10.1371/journal.pone.0135658)
Supplement: S1 File — Sequences were obtained from the genome of B. longum subsp. longum 12_1_47BFAA. (TXT) [file pone.0135658.s011.txt]

>12_1_47_BFAA__1054|
MHKVKQHKGVAVAAAVCAVAMAASLATHAGAAGDRRY
>12_1_47_BFAA__1106|
MKFHSLYRVTRTIVVVVLHPRTRLGKKPPRNLLQNRKSAFNSRNGITHKPAYSSCSADE
>12_1_47_BFAA__122|Transcriptional_regulator
MNFLSIEYFAAVASEHSFSKAAKRLGITQQTLSANIAALERELGCTLFVRHVPLELTYAGTVFARYAQRFRRDRDALGQEMRDIAGDQAGVLRVGVAYTRSRAIMPPIVKAMQRDCPNIIVELIEGRNDQIQQWLANGDLDLAVADFAGKPAGIELMDFYNERMVLVLAQSLWMDLAATGGAANDQVDAVRTAPDERAIAAGDLSSLEHCPFLLGSPQDIDGRIADLLFRRAGFEPKVTARSDNVLTLLELCHYGMGACLCPERFLPALLDGERLRTLRVLDCGPDTAYAIQFGVPATSYRWSVIDDFIRCAREVTTGVSQ
>12_1_47_BFAA__1314|
MASQSPRQYALSFCRRISVLCVIPDYALYIAIARLFALNPRP
>12_1_47_BFAA__1315|Spermidine_synthase
VVSAVIFVATSCVSPLTGFAFWETNLAYEGESIYNYLQVKNLSDRTILSTNVLFGVQSVTMKDKGLTGMYYDTALAAPALADNANSALILGMGTGTYARQLKQYYPKMNITGVEIDQKITDLAGEYFDEPADIPVTTYDGRAWLAASHDKYDVIMVDAYQDITIPFQMSSTEFFTMVREHLNPGGVMVVNMNMISDGQGSINEALSDTIASVFGNGNTLTADVPNTTNRELFAKKPGSGSEENSMQQASKALNLRETTYERTGSEDLEWYMEEVASRFRKVNEPDSASTILTDDKAPVEVLGMHAIDQIIADEAGPYRQILKDEGFGGLLRAVQ
>12_1_47_BFAA__1384|
LPIPAPAAYQATDATAVLAPPRKSSKKLIAVLCALLATILVAALAFIVPNFTAVKAMLGFQPTNPLVVTFDAINSLSTLRSTKYELRTHSSTDDSLDARMSGMYSLGQNHQ
>12_1_47_BFAA__1797|Acetyltransferase_(isoleucine_patch_superfamily)
MPRASEREEMLAGKLYNSVDPELNALREKAGDLCARFNAASRTDHAARAAILDELLPGHGAGLDVMGPIFFDYGCNITIGERVFANFNFTVLDCCPVTIGDDVLFGPNVSLLPPMHPLRWQDRNVRQAPDGSAYDCEYGKPIVIGSNCWFGGNVTVIGGVTIGEGCVIGAGSVVTRDIPPHTVAVGNPARPIREITDKDASALQYYAQYMNAPAGELSAELTEGGCRKSPITTLSLTS
>12_1_47_BFAA__1803|
VRVRRSTHIIRIPQNYITRLVTVIHVSLIRCLSRTVITRPALNPQ
>12_1_47_BFAA__1972|Uncharacterized_small_protein
MLGKLVAVWHGIVWYLREISGEARYDHYLEHFAAEHPGETPMSEVEFIRAREEYDRLHPNTSCCC
>12_1_47_BFAA__1973|Carbon_starvation_protein,_predicted_membrane_protein
MTTAAAQAPAPGKLEFKDDYTPDEAERVIRNSKGLPVGVRPKMVWTWKKALLWAAIAIVCACGWAILAVSRGERISAIWFLVVALSSYAIAYRFYAYYIQIKIMRTDDANATPAERVHDGANFERTDRRVLFGQHFAGISGAGPLVGPILAAQMGYLPSTLWIILGVIFAGAVQDMLVLWISAKRRGRSLGQMATDEMGKFGGMILSIFLVVMTAIAMAFLALVAIKAMAASPWAVFSIGMTIPIALIMGCYQRFLRPGRVIETTLLGFVLLVLDIVAGGWIASIPAVAAVFTLDAKQLVIALVIYSFAAAALPHWLLVTPRDYLSTLMKIGTLVLLVIGIIIANPSVKVPGLTELASTSTGPTFSGNLFPFLFITIACGALSGFHGAVSSGLTPKAVEKENQIRMIGYGSMLVESFTAVIALIAAITISQGVYFSTNMSAAQITAASGVSISATSTPGEQADAAVKAVESMKVSDIEGNQMQVTWDSVDENGAAKTYEGAGALEQAAADIGETSIVSRTGGATTFAMGMANFLKSYLGGHDSMAFWYHFAIMFEALFILTTVDNGTRVARYQIGEMLGNVRKLKKFADPTWKPGNIITTLIAAALWGGLLWMGVSDANGGINAMVPIFGISNQLLAAACFVLITVCVAKMGYWKHLWIPVVPLVWDIAVTFTADFQKIFGPLSYFTTASKYQAQIDSGELTGEALTNAKAALSNAYLDGVLSVFFLVMMGVFVVVGIVVVARTFAAGKYGAETTSEEPFVESQWFAPSSLVATALEKKVQREYSAKLHELVRNGQVAA
>12_1_47_BFAA__230|
MAEGKVIIVNPDMFGKDPDSKTTKANEVAKSFGLSDAALAEVEDFKAQLTKHNAWDLPFMGYVNEDGYGYAYVPGAAVVYDPYWDAHQAFLALPKDVQTAFAIRMLFTHRPVDRYGASMFLHYQRGFNVKFEGIGANQY
>12_1_47_BFAA__480|
MVQLHAIMGGLDVRPATDADLLGALILKSAAYQADHAGYGDRHLYDAAMLASLITDPDAETRRLHSHTDRRRIKLPYDMLTDESPYWNNLDEQHRRTGFDAIETLADW
>12_1_47_BFAA__486|Na+-driven_multidrug_efflux_pump
MDNELFEKAPIPEAYFSLAMPVVLSMLVTLVYNMVDTYFIAHTGNTDMVAGVSLTAPVFTVMIALGDIFGLGGSSVISRLFGQHRFADGKRLSAFCFYAAIATGLLILVLGLAFRDPMLALLGATDDTWQYASDFYTLIIVGSPFIIVSMTPSNLLRTEGHAVQSMIGSVAGTAVNIVLNPLFIHGFGWGAAGSAGATVIANICTDAYFVWFTLRHSSNLSIDPRTVIDRARRRLAVTAREVGSILAIGIPSAITNLTQSVGIVMINLFLLPYGTDAVAAMGIALKVIMIAVLVFVGFAFGAQPLIGYNYGARNMPRLRGILRFSYLFLSLFALVMTVVLSLSDRLLMGFFIEDATIITLGAGMLRVQLLSLVCVAVVMVTTCTFQSAGKAVGAFVLSISRQGVMLAITLFVGSRLAGYQGVIAAQAIADLLTAIVAVILFVVMLPELRSRKAR
>12_1_47_BFAA__487|
VRATLETVSCGELTAVYRKDSDTGIVELVSWIVDASSVL
>12_1_47_BFAA__491|ABC-type_cobalt_transport_system,_permease_component_CbiQ_and_related_transporters
MNPARRTLDPRAKLYLLLVANLMLFFHVGLATQIVMVVLFLLPLLAAARWRTALNFGVTYAVLTALGMLDPDALGLPWLHVVSALAVGVTMMLPCFITGAYTFTTTSASAFICAMRRMRVPEAVVIPCVVVIRFFPTIAEDYRQIRNAMALRGIASGGWGLVRHPAQSLEYILIPLLMNATNVAQDLSVAALTKGLGREGEHTSRTLIRMTVVDWLVMIVVTLPLALDIAGVI
>12_1_47_BFAA__777|Predicted_ATPase_(AAA+_superfamily)
MAGESSEIQRGEYLPRVADGLLTQALQSSGAVQIKGPKWCGKTATAERQSASQVFMQDPDRSATLLALADTKPSLILRGEEPRLIDEWQMAPQLWDAVRFAIDRGRGRGRFILTGSATPQQEPAHSGVGRIARLTMRTMSLFESQESTGVVSLGELFDGNHDVSGFSDFDIENTAFALCRGGWPEAVVESRVNVALRMAADYVEELLDSDINRMDGIKRNKTWMRLIMRSYARNISSQASQSTIAADMQGEPPSEGTLSDYLDALSRACVTEDLPAWNPRLRSKTAVRTSPTRHFSDPSIACAVLHATPEKLLNDFETFGLLFESMCIRDLRVYADALGGDVFHYRDKTGLESDAVIGLHDGRWALIEVKLGEKQVDIAAAHLKKLADRIDQDHEGRPSFLMVLTATAAAYRRDDGVLVVPLATLAP
>12_1_47_BFAA__820|Imidazolonepropionase_and_related_amidohydrolases
MMLSHNPIVEPFALAHATIVTGDKAGTILRNMTIVVGADGRIEQVAPSIETSIPAEYHYLDGTGKIVMPGLINAHTHLFSQGKPLNPKLATPKGQRMVATFAHSPLGKPYMAATVRHNATTLLESGVTTIRTLGDVGYEVVTLRDQIDAGQILGPRILASGPLMAIPEGHGAPLIALTSGTPEEARTAVAQNLKAGVNAIKIAATGGVTDAQEIGEAGSPQMSVEQMRAICDEAHQYGVIVGAHAQSPEGVRRSLLAGVDTIEHGSVLDDELIGMFRHNPNALRGYSALVPTLSAGLPLTLLGQDATGITDIQLENSKNVVGGMVSGARQAHEAGLMIGVGTDTGMTFVPQYATWRELELLVAYAGFSPAEALHAVTAVNASILGVDAETGSLEVGKSADLLVLNANPLDDLRALEHPALVIAAGHPVWRPAPKRFADIDALLDEAYA
>12_1_47_BFAA__902|ATPase_components_of_various_ABC-type_transport_systems,_contain_duplicated_ATPase
VETVPIDRLTPLVGSVFQNPKTQYFNANVTDELAFPAENIGLPAEDINRRITAVAERFGIGHLLHRSIFHLSGGQKQRIAVAAATMLGPRLVVLDEPTSNLDANAIADMRAMIEQMKDEGLTIVIAEHRLAWLNGVADRYVVFDGGHIVQDYEADEFLSLSPGCVAAMGLRALDLQPYRHRIATLASSPAADECTSALLGTHNLTIGYKGKDGFTRAIPDLRFRAGEITGLMGNNGCGKTTLVRTLTGLIKPVSGRIELNGVPAKPRDLTRAGFLVMQDVNYQLFSDSVREELLIGLDETDAGITAQANQVMADLDLAAFVERHPMSLSGGQKQRVAIGSALMCGKDLIILDEPTSGLDRYHMEQVGELLRQLASQGKAILVVTHDEELAAGWCDRIVNLGADDSGNNGSHASNPDASSPNPNASTNFATASTHERNAQ
>12_1_47_BFAA__97|
MPGIAEHAVPGINVCAESDDVDISDVDIVVRRVGVCRMKISTVMRCAQ
