# Supplementary material for: Intraspecies Genomic Diversity and Long-Term Persistence of Bifidobacterium longum
Source: PLoS One. 2015 Aug 14;10(8):e0135658. doi: 10.1371/journal.pone.0135658 (PMC4537262; doi:10.1371/journal.pone.0135658)
Supplement: S2 File — Sequences were obtained from the genome of B. longum subsp. infantis ATCC 15697T. (TXT) [file pone.0135658.s012.txt]

>ATCC_15697__2445|
LGSRIATPGFCLARFDARRACGPAVCRSGWRGGAWWLENWIVDASKTMVLNLCFAVDFESNSIVRFDRFVIIFSVMICRLGIC
>ATCC_15697__267|Alpha-L-fucosidase
MVLFMANPQRPKMYEKFVHDTPEWFKGAGLGIFAHWGSYSVPAWAEPIGALGTFDDPVYWNTHCPYAEWYWNTMSIKGSPAAEHQKEVYGDMPYEDFIDMWKAEAFDPADMADLFARAGARYFVPTTKHHEGITLWKAPDNDGWNTVDRGPHRDLVKEFADAMRDKGLKFGVYYSSGLDWHKEPNMPILGDGEYGPQSEDYARYMYSHVMDLIDEYQPSILWGDIDVPKISEEDNDFSVARLFEHYYDVVPDGVVNDRWGLTHWDFRTVEYEQGKELMGKGMWEMTRGIGYSFGYNQMEDADSYMTGPEAVKLLADVVSMGGNLLLDIGPDAAGRIPELQRQCLEGMADWMDVNSPSIHDVEPVPEASPSGEGDGEPWVRWTGDGKSVYAVVDAAGRVPLRIAADAVDADSAVTLGGSAVAVDADGDVLTADVPASEVAGPQVVHFVRR
>ATCC_15697__2514|N-acetyl-beta-hexosaminidase
MVQEPTLEWHVIPEPTNVEPLVGTCSLPLSGTVVEQRGADDAEAVFARQLVDDIKRVCGGRWQVASGEVQREVTLRTSPSLDDWSYVLEVSPDGVVITGSGFEGVRDGVQTLRQIIRQIGLTIPCMVIRDRPAFSTRGYYLDVTRGRVPSMAWLKSWVDRLCFYKYNQFQLYIEHTFQFNGLSEVWRGADPLTSSDILELDSYCAARGIELVPSVSTFGHHYTALRTRQLRDLGEFPEDADRPFSLIERMTHHTLNITDERSYEFSTSLIDELMPLFRSRKFNICADETFDLGKGRSKQESAKRGVGAMYADFVERLCRHVDDRGHDVMVWADVALEHPEIIDTLPKNITWLNWQYEPNVDDGTTAALADAGATQMVCPAVWCWNALIPRIDDAWNNITRMARHGRAHDVSGMLVTDWGDFGHVNDPRMSVPGMIFGAQQSWNPDAELSEVDMLSRISTIEYGDHTGSVVGALRGASAKGGFSWSDLVTYLELDDGRGGCNTEIVRVMGCLEAYRNDLPQSGQARLADARVSMLRTLRDSILAGRELNGKLDDAAKDITQLLRVAGDPSSAAVWSLAIDGQRLLNRVGLALLAAHGVVRQDEAGIDAAKLADELECWTEQYSRLWHEVSRQSELARIQHVVWRAADVLRSI
>ATCC_15697__266|Nitrate/nitrite_transporter
MALDVGKALKSKTLVVGVLSMSLLMSASNAVSGTIPAMKEAFSDYSAANVELLTTVPTIGSMVGTALTGLFANAIGRKKIAMAGFLISAVTGVIPAFFPYYWPILISRMFFGFGSALFVTLSVSYITDLYDGDMQRKLLGWRQAVGNLGDVVLLFVASLLITINWQSTYLIFFLLFVPMVLVGMFIPKEFDNFSIRSALVDDEGHVVDKSASQKQTTNWQVLWLAFIFLVVSMLYNVMSIKLASYVVDEGIGSASLATLIFSFLVVATILSGVLFDKVAKVTKRLTVTISEVVIGICFIATALTKNVPLMFALVLIAGFAWGIINPALTARFVDYSPAHSMNLTTSIVIIGINIGCLISPYFFALTASIFGNSSAGFAIIVGGALYLVMVVIELITLKVDKKLTV
>ATCC_15697__310|
VASSVWPARISPVSGSAKLLDYVHGGGKVIGTYMSMDNGCDETNPLYGNRMLGDSYWDRDFIMPNDEVGARLPKEEFVMYERGARVRTAGSRVLLDSVEPYFNREGRYFCSHLHAPSTGRVGFPAATRYGDVVYFSHPLFRIYKDFAPSWVKAIFADVLDLLMPRQLVRKEDGHTVSGLEVQLRRSGSRNSLMLHCLYYPCKKSAANLYTIDEKVPLFDQRVRVYVGDAEIESVRAIRQGEVISERDYTVADGYVDLNIPKIDGYEIIELSLK
>EK3B_454|Signal_transduction_histidine_kinase
MLAQREGIMRIRKSPLVSFVLNHPTYIGYLLSIVSVALTMAETMILPPNTIWTLVFCIIHMIAVMMLPSRPLLGSNLALASFIICCFIPDDGGPTLLWGTWLSLAYIGLSIKSPIGFMYPLIVSVARMWSFNEAGTPFRESFTLLFIMFFAYYIGRALGWRNMKHQAETNRLERNQLRQRLDTLRKENEAAIHIHDSVAANLTYAAMLLDDKMIQNEYEFTEREISELHGKIMDTLKDVRTAINLMQGEEIPHQTGDSTTAAAKIQSIINSGDESLMRLGFSGKTELSVRSLNHADSRCLIEISSLLPELYTNIAVHTSPNSEYFIRITYKDGAMIIDQVNEISDSTLLPDKPASNNGLRLHTERIQSEGGAVKTSSEDGTWQFHASIPVRTNQ
>EK3B_1066|Signal_transduction_histidine_kinase
MFCDGSRFLRRRFRDFGKSWHGEKIAALACALCIAADTVIESCINPVWDAWTLWVGLLFVILSLLCVAFPFGGNIALAILWCVVFPLPVDLSMSVSVVIAEPLIVLSYQRIWCGVVLAVAVTVSRVAQLIWQYGLPMGWDAGALVSVVPWTVMPALACVGIGLLLNWHHREGERESEARGRAESLDLAARLHDATTNDLSYLIMSIDRIMSEHPSQGESMDLPLLREVAQRALDQTHDVIAVLAKHNVGTARIPRCHARRSGEAIVPIGAGRFEAEIERHRRELAALGFRGEVVVSDPFDLLSRFDEKTIQLTRSLLEETFANIAKHADREQGYVLAIQVRQDGLYVSVADVPAKMADGALAESPRTLGMGFGMSHLRQSITRSGGWLRIQEEDGYWSCLAYIPIYHRDTA
>ATCC_15697__2563|AraC-type_DNA-binding_domain-containing_proteins
MQYVKGTNQELLTTSPQFPALVIAHQGFDKARLHWHEGFEVVYVRRCRATVMKGTQRSMHHAGDVVLIPPRCLHSIELIQDLRQPSAVPQALSVTISPTELLPSYPYITQIQQQLDYDYIGEKDHQQLLKCCEQMFAALISGKQTRFLEANSWFYTMLTNVFDYAKPLAAANQEDTEDETILQDGRVIRRIRHYVQRHYREPLSTAQVSQKFGYSREHFSRIFSKYSGVTFKDYVTRVRLLAACDLLTNTDMPINQIVRESGFPSSQTMRGSFDREFACTPSEYRSRSMEE
>ATCC_15697__512|ABC-type_multidrug_transport_system,_ATPase_component
MDATVEVRGLVKRYASGPTIGPIDFEAQPGQVVAVAGSNGAGKSTTLRMTLGLSAPSRGHALVMGRPYGQLERPGLQVGVFLGGRLGDESMTGREYLTFMAGMMELPNVRRRVRRVLRDCGLERWPKTRIKGYSTGMRQRLGVAGAIIADAPVLVLDEPFNGLDIAGRLWLHDSMRQWSAAGKTVILAAHEIDELQRIATHVLIIMHGRQMAYGPLEQVIADNGGKSGTVFRFAPDVDETRKAMVIGELAITGADLHLSDDGSYLARQTDEAAVFAIAARHDATLVRLDHAEPTLRDVMTGMIRQTPEKERAS
>ATCC_15697__1008|Lysophospholipase_L1_and_related_esterases
MKNVLCFGDSNTFGTDPADPGTRHPLDVRWPGRLASLLGDGWHVIEEGMSGRTSVFDNPLEPHRSGMEALPIVLQSHCPLDYAIVMLGTNDLKEMFNASSRIVAAGAEMVARTIRDYDYAGCGPAPRILLVSPIHIKPGVPYASFAQSAVERSHELSRWYRKAAERNGWLFLDAATVAEPSDLDKLHMNPEGHARLADAIAGILLADAAR
>ATCC_15697__101|Putative_intracellular_protease/amidase
VYVYVLNDMAECEIGYILQAFSMEKLLKNGTKEFEVETVACNKKPILTLGGLTIIPDRAISEVDFSNIAALLLPGSSAWGSEDNQEILKKAQECLRNDILVGAICGATLALADYGILDRFKHTSNSLEYLNFFSKNYAGQDLYVCSNSVSDRNLVTANSAGSLEWTKDILKNLNVYSDKKIDAFYNYYSTGDAKYYDELLQ
>ATCC_15697__102|
MNAVKHILMTVCTGIVLWLMTLVGGLAWAMFSTPGSRQRTEALWGAVYFETSPSKNGVLMQFGLENMRSVLLLLLACLAACAAISLIAKACIKGHAAMCKPKRITR
>ATCC_15697__1037|
MPTLEWMGKNKVVAYHRQVPYRVLDRVPEKSVLDSRGSDCGILFFGIY
>ATCC_15697__104|
MTAVESLPVYKTAEEVAESRGDNLTSLIGAYLAGYVAGGYGPRRVVKVNTVRRFERSASGRAIMPADWDDPEDDIYDNL
>ATCC_15697__1041|
VETGIKRNRPTHLSVAASAVATLRYVRRYPKIISTCA
>ATCC_15697__1044|
MKPPYHHSRGTRRSIKTTTRKTQTPTKEKTRASTRPV
>ATCC_15697__105|
MNIPDEKFEQWSESAERGDYGGSRGPVMRGPIHPVDAVHDDIRRDADGYPELKVNHDADCIIRPVAYRGDGVGLYPRGWDDDDD
>ATCC_15697__1050|
VELVNPGADTVSRKTYTGADADWYVKVEDIVLKNAGNPWNHTPQGQPKK
>ATCC_15697__1054|
VLIVDSMASITGESAILEKHREAIERDGPRMVTQAVGKNTFYGGSVKPDRDDKQSSSPNSYFQTGYKSLMDLAIRRILVVVATPEV
>ATCC_15697__1057|ABC-type_antimicrobial_peptide_transport_system,_ATPase_component
MSLITLKNIKKQYGKNQVLFENLSLEIEKGEFVGLVGKSGAGKTTLLNIIGLITDISAGTITIDGHQNVSINSKNAMILRRYTIGYLFQNYGLIEDESVLWNLKLALEYKKIKKKEKLKLIDKYLKQFELTDMLDKKVYQLSGGEQQRIAIIKLILQGSRIILADEPTSGLDKENESIVMKLLKELNEDGITIIMVTHNMNLLDCFSRVINVENFR
>ATCC_15697__1058|Uncharacterized_protein_conserved_in_bacteria
MKKFLKIFIFLEVILFAYIFNTSIYNIYEKNNIAAKNLKGYVLEETSPEVLDRFYTLFTKEYSHNKLELINNTLTSTDKSVYDLYCFPLNSFTQKQPISSSILFQYHELQKEDFLDSVGVFYTDLPADAIKEIASRLSVAINNFESDSIPYSMVLELNLVNFIILFIVIQIIYCIYTSYSLKKIGIKKSMGFSTIHILKEQITNIIKYYSVVCLVLLLLLNTYYALTNRYASSYLITSVLFFIGVLAINILCVLMTSILIKFVSLEAMIKNKTLNNGTNAVVQVIKIAFSAIIVITIISLLNQGNSFRQSQQAVLDYKYLDGYYTANGFNSSKYDYALANTNILENYSKQASEMYNHNHSLLCDFKTDDGLQTSRPYYEQQLAIANRNYLNDFSNIKLNGKPLEEDKFNEPTVLVPHKYKNDEQSIKEYIKQEYFRLMNYNQFYGIPGEERTIDKFNIVYIDDASTIKANTENGFSDIADPIIIVDTGDFAGLYYLDSLNTRCLFFQMESREDFSSLLSEYGLEQLVTAGTLLTPYLMQLENVTFVLKTLTMFMIVFIVSLLFILYISNYVDIFVNRKKYAAKEILGFSHSRTLKNRYILWGIGLIISVILTAINHYFAFIFVIIFIDYIFCELLYRTYISNTLYEIEKGA
>ATCC_15697__1062|
VSAPNIPSVRLIPTFNMRVANTPTFLVSHKHSGIFHALAKMMQSVPNNACIGLIVMGMPKMR
>ATCC_15697__1063|
MDYCVLRYVNEEQFYSGLYELQLGFMIMLVSSMVLFIVSLMWFHRWEGAKGYE
>ATCC_15697__1064|Signal_transduction_histidine_kinase
MKTTLTRTFYRFLVCLLCGLCMSVVIPFACMMFASSMGLVTFADNAERQAKNLVPILTATPDVSDVYLPIGIKYLRLDRNYGSIDTNMNEEEKEKALAFAETGLIDAGGRTQFIFITRDDGYIVLQYVIGSQYLNAQCNKYLPSPEILLIALIIANSLGLCVYLTVHFARELRKELTPILEATKEIENHNLDFAIRHSRILEFENVVSSFDSMRNSLKESLEQQWRSEQAQREQIASLAHDLKTPLTVMQGNIDLLDETTLDEEQKLYLSYAMRSSEQMRRYIKMMIDISRTSCGYQLQMEDICFPEFWRHVISQAEIICRDKGIVIQQTQHALPKHITGDGVLLERALMNVVSNAVEHSPVDSPLYMDADGQGDHLNVCITDCGCGFSQEALKHAKERFYMADQSRGSELHYGMGLYIVDVIIKQHRGELLLSNSAETKGARVTIRLPR
>ATCC_15697__1098|
LTATINYDTGVVTVKDFNGAVRTESLAAVVANAANELEKIPAEQRQELMNRAQLRITPHDVCPYLVTAIGFGHDAAWQAALSLVGVNPAIAVLVGLGFAFFWAWVSSHC
>ATCC_15697__1100|
MLVGVFIAPSLAEQVAHQAGRVRTPDDIRYHTMILRPHARHGGAWRL
>ATCC_15697__111|
VFPKRLTYDVFVNETPKTLCSQGNIRGWISPGCRRARFRASRRAASASPGTGLTA
>ATCC_15697__1141|
VRSLNVTFIAHDDMCNKSDILVLGGESTRGAGEVWFAAIG
>ATCC_15697__117|High-affinity_nickel_permease
VKGLRRIVKAGLPYYMGTAMLHILGIGMLLMAAGTAPVLFGLGMLAYTLGLRHAFDADHIAAIDNTVRKLIQLKRNPNGVGFFFSLGHSTIVFLMALLLGLSSKWAQAHMAVFQQIGGYVGATVSGMFLILTAVFNAVVLVDMVRVFRSMKGHRKDYDDNAFSAMLDSRGFINRIFGRLFAFVTRSWHVYPIGLLFGLGFDTATEVALLAMSAGATQSNIPLYGTLCLPILFAAGMNLMDTTDSVMMSSAYEWAFDTPVRKVYYNLTITSASVLAAVMIGVVELLQVIATAMNLRSGFWNWVQGIDFNYLGYAMVVLFIGFWLVSVLIWKYGKVEQHWA
>ATCC_15697__1457|ABC-type_antimicrobial_peptide_transport_system,_ATPase_component
VKAGRISGGELQRAGICRALINRPRLLLLDEPTASLDDAAADEVASAIRMLRERGVAILLASHDPRLDGLESQSLRLEAGKVVVS
>ATCC_15697__1458|ABC-type_antimicrobial_peptide_transport_system,_permease_component
MLAIVVAVCYCLQGFVVSAVRSHASNVEKHSNVSVIELSTIRPDARVLDGESLSEVSGLGHVVSVVPWMQHDLDLADEGDWPSPTVSPGSLWATTYFEPRLPKMIKGDRPVSLQDDEILLPDSVPGGSLRHLYGKTVMFGYTHINGKYQGSYRTIPLKVVGIYDNSVPDKDGENPSYVSENTMDALFDGNVQESYTFAYVQVDSGDNVPLVQKKLAAMGFGVAGAAGQQDVTGILAALMSIGRFMFPIVLVCSLVFGLFLSVIWMKQRKRSLALLRCLGYTAGQLSALALVQVVQLVVAAGIAGIILGAGFSLLLAHSVDSGDLLNLTNLDSVVFDPVLALEMLAITVAGAVIGALPLSVRIAHTQPDELMRG
>ATCC_15697__1478|
LNGSPNLPSQWLDEIFAIEVAGDGVVLDDELRVDGKRVMWVFSAADSP
>ATCC_15697__1483|Na+/proline_symporter
MIDLAAGESAIRLSLSWVDWLILIIYFAMIVWIGYSIHKQQKSSEDFLLAGRSMPAWIAGLAFCAANLGATEILGMAANGAQIGMPTIHYYLIGAVPGMVFLGIFMMPFYYGSGVRSVPEFMYQRFGKGAHIIVSLCFAVSTILQAGINLYAMALILQAMLGWTQWTAIIVSAVFVLAYITLGGLTSAIYNEVMQFFVIVAALIPVTVIGLSHVGGWSGLTAKLDSMQDWSGSIHAWAGTGLGNVTNPVGGDWFSILMGLGFVLGFGYWTTNFTEVQRAFAAKSMTAARMTPILGAIPKMLIWIIIIIPGLIAAATVGNLFAGDHPVLQYNEAIPYLFKMYLPNGVLGVAITGMMASFMAGMAANVSSFNTVFTYDLWQDYVKPGKDDKYYLNMGRWITVIGVFISVFTAWIASQFGNIMTYLQTLFSFFNAPLFAVFILGLVWKRVSNVAGTVGYVCGILAPLVTYILYLQSVAAGNPIFGSATAETWYGAIISCLATWIAAAVLTPFTKSKTDEELEGLTFGTNGIKYFKEASAEELEDAKHAAKEAGKDVSTVKVPWYKKPLILGSVIFTLGLVFYIPFF
>ATCC_15697__1484|
MTDETQETKSLLTQAEKDQAVKAARTNDLRRLIAILFVIYGVIVTIVGIVAPNMNGADTNGIAINLWTGIIMLVIGILFEVWCRVKPLSADDIIASAEESARKAQVKHEGDKK
>ATCC_15697__1486|Uncharacterized_conserved_protein
MSSFFALSSSQITYCGLKDEEGITTQEVSIKVHIPDEALERFNATMYASSAYIELTYIGQSNSQEIGKLLGNAFTVTLRNLSGDDAEAFSEIHKRDYAFLNYYDYQRFGIPGYPQVTHLLGKALLDQDYQRAFKLYRLSGNTKIDSVKDPEKFFTSDVDARKLSFFKNAYSSSIWNNELMYLVQRNVPNTVIDDSTGITYRFCKNLKDVLLLLRQGDNLPYLKYDVQGSHQSERSLITHTRVECLNTSDDERHANCKNATVTFILPSGCYATTFIRQLCTCLMHQGTYPFVCCTRKLPDELTNCNLSCSFHSIQAINGSIIAIVPSWIKGKCFRLPESLLVLGFV
>ATCC_15697__149|
MNRQSHTRSAPGSTCSRKSAPNSPRRRSSPNVGRPNESMQAGFDMDFYLDWRWDGHPTLSPQSFVVLG
>ATCC_15697__15|
MKKVRKYLARIIACILSMATLLVVAPVANASVPDAQSDGYVPCAVPSVDTELENLLWKIVDVGEYFSFEGDRLTVSLSEEQLKTDYGFSDAEYVFLVDNVLNPPTEDIQDIESLPTTYASCSGVYISYIDFTVGFAAALFAASSVSPAALAAAFTAVASAISGPVGTMIAGGVAVLGIGFFADLATKIIGAVAQGKGVCLTLAWEFPPLKSEII
>ATCC_15697__1505|
MTDHLDETIDRLTDETPDGRLLAALDAVERSRSGDAPPAAAVMARIRASRSQLDGPAWSWARSLRLFMLLLGRQSRVVPWQVVPATLALMAFAGLGARFFAVGWSATIVSHAFCSMVLAGVLLSVTMAFGDSRADMISSATPLGTGAVTLVRLVFILACDVVFGLMVTTVMGAQGYGTFGVLLVGWLSPLLLVAGVGAMLAIRFSSGVGFGVGLLLIIAIRLNPFGFAGLADASRSGAAQSSGQLGLAVAGLMACVGAVALAGRLSGARMAAATV
>ATCC_15697__1506|
MTGMIRAQARRIGMGLLAMPVACGIAVAAAGVMVSGVWSRTQTLMVVNWLAQLMVIGSGVCVAVALTGDPLVEASESTPVGWRRVQTTRFALTAVSTLVGAVLMFAPLHVLGLWPQDMGWISLIAPAGAILVVGLAGFAAAAWSASAQATVMAVVAVWMFLALLWDPYVLDPVTQRGIPIAVSMIAVVFAWRLLGDEERNVTLARRSI
>ATCC_15697__1507|
MSPCTGFRHLTRVHMIIVWRQRSLWVAVVPLALLAVLLGVISPAGPHDHGAGDLAFMAKAMAMFMPIAYMAAFTDFHTRHSRLGIGQLEDSTPIPAPMLAAARTLGAFLILITPSLLLLECAGVVQTLHGSWRAIPQALAAGLAITGPAVLTAMSLSSLLGAILPMIVARITGVLAWFALVFSSPMLPVPTVNGTILNVIGDAVGAGWFGLGPVYPATGGILAVTGTPANAAISLIAQLAVAMLLMALGGWCSAHPRTTR
>ATCC_15697__1508|ABC-type_multidrug_transport_system,_ATPase_component
MFISINHLTKDFLRKPRALDDVTCDLPHGMVGLIGPNGAGKTTLMRILAGIIRPTSGQVLMDGHDLKDERTRRALKRTLGYLPQDIEPYPQLTPLEFLDYVGVLKGIDDTRKRMRQAHELIERVGLTDVADRRIGGFSGGMRRRVGIAQALMADPRLIIVDEPTAGLDPEERMRFRTLLAGLGGDRTVILSTHILDDIAQTCPYVFVLRQGRIRYDGPTEHLTEHATGRVWLTQPSNTPPPAGMIVANAVTTARGVRYRVITDTPPADAHPMDPTLEDGYMVLIEEHPDQH
>ATCC_15697__1532|
MSLIDDAKDLAKQAGSKVADTARDIKDKATDKASDLVDKAGDALDEAKAKADVAKAEAAKKATEVKNDAKEALRENAES
>ATCC_15697__1533|Uncharacterized_conserved_protein
MGIAIKRIYEEPAASDGFRVLVDRLWPRGMTKERAALDLWLKAVSPSPSLRKWFGHDPAKFAEFQARYVAELDANTAVEDLRCICAEYPDVTLLYAAKDPQVNHALVLRDYLNESLQ
>ATCC_15697__1538|
MNDGGRIQSRDRRTFRDTERPAKLDNRDPLLFAGEFVRKPAAFDEQESPAQLLQFVELMAGDEHGDAAVAIPPKPHKFKHRADWEVRAAGRTITV
>ATCC_15697__1546|ABC-type_multidrug_transport_system,_ATPase_and_permease_components
VLMQHIGEFKRDAIITPLLVAMCMVFVVSGRMALIYLGASLIVAGDLNAGDLTSLLMYCINILMSLVMLSMTIVMITMSSASARRVVEVLTEQCDMPAAKRRSPSSRMGP
>ATCC_15697__17|5'-nucleotidase/2',3'-cyclic_phosphodiesterase_and_related_esterases
MTTITILATSDLHGFLPDTLADVPGDPSAANAHAAGILAAHAAKRMTGVDDATLLIDAGDYLLGSAYATFTARSAERESPLTRVASACGYTAMALGNHDFDHGTALPASQNPHLHERLLCCNVTDEEGHPIFHPYRLVQARGIRVGIVGAVTGALPQLTAFRNTQHIHVLDAVESIRTTVNRIRADVDLLIVAYHGGIECDMASGRPTQYDTGEDQAYRILSTIPGIDGLICGHQHRTNHGECHGIPYVQPGYQGNSVGFISYQFKERRISRHETAMLHPTTDKLEPLDPTTMNLKLDEYRTWLDQPIDTGRFGEYITLKTGIRLQRFIWRKTSDGTTTIREFHHSFPKPYTASVFRLTWEELRTCIDQGLIQADMIPATEAPLGGYQVITNTPEAFPTYRLERRTVDNLFDEYLHWLKQ
>ATCC_15697__175|
MCIRDLRVYADALGGDVFHYRDKTGLESDAVIGLHDGRWALIEVKLGEKQVDIAAAHLKKLADRIDQDHEGRPSFLMVLTATAAAYRRDDGVLVVPLATLAP
>ATCC_15697__1771|Lactoylglutathione_lyase_and_related_lyases
MINHVTVKVKDFDKEEAFYEAALAPLGYGKGPAFPGVQAFVAEDGSSVWVSTAAEGDAVAPAHVAFEAADDDAVKAFHEAGLANGGTDNGQPGPRPDYGPTYYAAFVHDPEGNNIEAMHN
>ATCC_15697__1773|
MARMIRRSSLSRDWRRPFRAVGWRNGQAADEQPADIVADIAADLKTGMTVPQIADYRRLPSDFVDMAVMRAQERGLVTLMDRAPRSLCDGTACRPDPASLVCAGCPFRAPSSARS
>ATCC_15697__1774|Fe2+_transport_system_protein_B
VRDGARGDTCDAGRAASMKRVVFVGNPNVGKSSMFNALLGARTRTMNAPGTTVSITCGQYRYKSANDAPHTQLWQFVDTPGTYSLLPMSPDEQVAVDALIGASGMPAPDLAVVVLDATALSRSLYLLSTVTELGLPTVIALTMNDLALRNGHGVDAQRLSRLLDGMPVIAVDGRTGDGGEALADAIAVGFRGTPIPSGLTAWSAITADADGHTVDDLRSWAESRADARLDWTAGVLRRLDVHDDGRVTLSDRIDGMLLHPVVGVIVFLAVLFTVFQATTTLASPMQDWIDVTFRGWCTSGLDWLLGLFGVAWHGGWVRSLLVDGVLDGVITVLTFIPVMGIMFLLLSILEDSGYMARAAFVMDRAMRALGLDGRAFLPIIVGFGCNLPALAATRTLPDSRQRVLTGMLVPFAACSARLSVFLVLAHAFFPKYAGLVVFLMYVVSVMIILLVGVMLRHTIFRGLEPEPLMLALPSYQCPRALQLVRSVLLRLWGFVRGASVIIISMIMALWLLQGIPMTAGAGGFAHVDDVHDSAYGMLADAVAPVFAPAGFDDWHASAALITGFVAKEVVIGSMSQSYHADEPDAAAAQQGTEGTLGQKLRASFDRSSHGHGRAAAIAFLLFTLAYTPCLATVAEMRRQFGTKVAAQSVMLSLAVAYAIAVIAFQTLRLVW
>ATCC_15697__1775|
MDNTHARRFDGTVRRRTGERGTTMTLRDCPRAMRVVVDGIDLDERHRFRLCEIGLAPGAGLRVVQRGAFGGRVIAFGDERVAVDGATARAVRVRFTQDEHTQGDVA
>ATCC_15697__18|ABC-type_phosphate/phosphonate_transport_system,_permease_component
MRIRLTAHHLMATLIGIAVIVCFATTNWSDKAPMSWTSLSDTISQLFHPDWSYVYDGSGEDLVSLMLQTICIAFLSMVIATVIAFPWSFISATTLWRHTPAVAGAAKFVTDLLRAFPELVYAIIFVKVVGPGPAAGVLALGVHMVGMLGKLYAENIESMDNGPAEAMESVGANFWKTTFFGRIPLLMPIFASLSLNHFEIAVRSAATLGLVGAGGIGAPLIFAIQSRQWSRVSIILLGIIIVVALIDAATGWLRKKLL
>ATCC_15697__1815|
VQANILELTGRRPRLEAGRRLRAIAAALARVKDRDSATAWLVSYSRWEQDFASFLDEKSEYADGSVNGMHQRLVKARRMIPGASGRASRSRSSTRGSRPTR
>ATCC_15697__1816|Excinuclease_ATPase_subunit
MADIMVHGLTQNNLKHVTFRIPKEKITVFTGVSGSGKSSIVFDTIAAESQRQMNLTYPAFVRSRLPKYPRPAVERIDNLTPSVVVDQSSLGGNARSTVGTISGLYASLRLLFSRIGQPFVGTASYFSFNDPNGMCKTCSGLGKVTKVDMEAVLDRNKSWNQGCVKDSLYRPGSWYWKQYAESGLFDLDKPIRDYTKEEYNLLVYGARDGRGEPENPKVTGLYHKYTKALLNRDISSKSRHTKEKSKKLITEIECSDCHGRRLNEAALNCRINGYSIADMCEMELTLLREVLTQITDQTVGLLVHTILEGLDRMIEIGLPYLHLNRETPSLSGGEAQRLKLVRYMGSSLTGMTYIFDEPSAGMHPRDVYRMNHLLKKLRDKGNTVLVVEHDKDVISIADHVIDVGPAAGQNGGEVVFEGSYPELLRADTLTGKSMQKLFPIKHTPRKATGSLPVRDACLHNLKHVDVDIPLGVMTVVTGVAGSGKSTLISQVFARAYENEVVMVDQGPITATSRSTPASYLGFFDEIRKLLARENNQPESLFSFNSAGACPICGGKGVLVTELAFMDPIVTECEACGGVRYNREALACTYKGRNIVQLLGLTASQALELFEDTRIRKRLSVMQQVGLSYLPLGQPLSTLSGGERQRIKLAKNLGKSSSIIVMDEPTTGLHRSDVDNLLNLFDGIVSSGNTLVVIEHNLDVMKQADWIIDIGPDGGKNGGEVVFTGTPEEMLQNAKTLTADCLRASSIS
>ATCC_15697__1817|Na+-driven_multidrug_efflux_pump
MDKTIKTVRGNPLAAEPLGRLLIKFAIPSVLSMLVDALYNIVDQIFIGRGVGYLGIAATTVTFPFVTILLSIATLLGIGGSVYTSMNLGAGKEAEAEKTLGTVFTLSVAIGILFTVICLTFLKPLALAFGATKGAQGSLSYVLDYAPIILLGAPFSMAAIALSSMARACGSPILAMGCFLVGAVINLVLDPIYIFVFNWGVKGAAIATVTSQIMSAVILLVYFLKKGHIRLRKKNICPTLPICGQIFAFGLPSCMIQVAAAILQIELNKAVVSCEMAGVGSEAALSSLGIVLRISSVVVSICVGIALGMQPIIGFNKGAGFEHRVKETYKKAVGAATVVSVIGWLICELFPAEILQIFGMNEPASMAFGIKCMRIFPSGLAFTGFQVVSAQYYLAAGQAVKAMLLSILRPLLLMVPLIHIFSGIWGMDGILYAGPTADILTALIAAGLVGYDSRKKRKGV
>ATCC_15697__1819|Uncharacterized_protein_conserved_in_bacteria
LKRYPPLERAITYIEAHLNEYIGLNEVSRETGYSYYYMTRLFSSVLGESVGHYINRRRLYNASEKLIHSDQKVIDIALDCGYESSEAFSRAFKAVFGYSPVAYRKAGLDLVIKAKKELAPEDVCHIANHISHAPKIILLGETEVAGLRGTTSLSDNQLPGLWEQFHGLNKDFFTTSAGYGICETQKTAYTKDGDALYSVMIGGPVKDFDCLPLELAKKTLRAGRYAVFTHRGTLGNLYKTYQYIFGTWLQTTREELDDREDFEVYEHEILSFDDPDNEVKIFIPIK
>ATCC_15697__186|
VGLGRRLHNHQFGSHTHSLCIARNTRRFWRHNTHESCPTAKFRRCAGQIRPFAPHVLSFGRCRRSADQPQPA
>ATCC_15697__19|ABC-type_phosphate/phosphonate_transport_system,_permease_component
MTRTPSAGRPLKDTVHRNLWKRLATVIVFVVCFLAAKDATETDFGEAIANMGQAADFFSNLLSPDWAYFAKVWMPLVQTIRMSVVGTSLGLLFGVPFAFLCTSNVTGNRVVAMVARVVMDIIRTIPTLLLAALVVVFMGIGQVSGIITIAVFTFGIVGQLIYQSIEISDPGPVEAARSVGANRMQIATWSILPQIGQDIASYAMYAFEINIRASVILGYVGAGGVGVLLNSSLSLMRYDRVSLVILTVLVLVVIVDWVSEIIRKRLR
>ATCC_15697__1996|
MSTWFFLSGFSATFHQVKNREEQSIEEQPQEKNVMRKEQIKI
>ATCC_15697__1997|Signal_transduction_histidine_kinase
MNSNIKKHPFRLIIVLLSLFFSIIDWTERPTTSAYEILFGFIHIGLLLIALWFPRISFVGLIFMESVACSLPVLNGPSRFWGIYCTIGLTAYETGISITTVLGIFVFLGIQCYQIARWNNGEIDIISITVFLMYAAATVIVGYGFHWWKTTNEQHLQNYQSKEYELQHSFSLQNSDNAIMLHDSVAQCLTSIRLIAQRQSNDPQNDAWEKIDKIARKGLEATRDIIDTMIQDNNENGIPIESSEWWLAVKRLTDECDYILHQHGFTGTTEIINGGFTVQQQVTVKNIDILHEVLRELCSNIIKHAPKYSEFQSSIALQKSQTEIVMSNSMSTIPDEERSGRGLESRRRKLNLIGGEIDHEVDGDTWIVYARIPLTMVSPDKAATESMEDNEHEKYSPRKRGKTRSVECQREQMARKEHKAQK
>ATCC_15697__1998|
MVKNVGSVVRWQVAKLALVQGMQAMSSAFFTCGVVFTGAASSDSLGLALVLMFKTLPTLVMAFLGGVLADRLPRKTLASGMLGGLAISYGVGTWVVQLSGLGWPVQAISLAAGIIGAVGSPALFALLPSIAPPEDIVRANGLIRTFRNAGSVVGPLLGAWLAQLISPSFLFLDGAVCLAVSMPLVLSLKLMPSCDDEANNNDDDASMISALRSIPSLFHTYIWLAVGVPFWALFLAVQSGATDVTMPLWVVQESGRGAWSLMASITSSGYICGSLIALKLERPRHMFSKSVLFGALAIMPIFVVGTLDIQVLWYVASFVAGLGLELSGVFWGSTMQTCVDKRHMGRVSSIDYAISFGLIPLAYGLYGFTGTIHAAVVLTVSSSIMIVLVIIVFPFCYLIDHRSNSSGIINSSDV
>ATCC_15697__20|ABC-type_phosphate/phosphonate_transport_system,_ATPase_component
MIEIRGVTKEYGNDVLGLNDVNLTIQDGEFVAIIGPSGAGKSTLLRSINRLNDITGGDIMIDGQSITKASRRQLRAMRCSIGMIFQQFNLVGNSTVQKNVLSGRLGRYGTLKSLLGLFPESDYQLIDDALKTVGLADKAQTRSDQLSGGQQQRVAIARTRVQQARIVLADEPVASLDPVTSETILTDLKRMNQDDGTTVLISIHSVGFAKKYADRIIGMRRGTVVFDGTPAQLTDDMFRHIYEGDDAGKTGERS
>ATCC_15697__2038|Predicted_transcriptional_regulators
VIMSLIEMMILGFLSERSMCGYELRKKMEQLQGYARKFSDGTVYPATNRLVEAGLISEQSEIRDGRQRRVFTLLEAGRNKLIEELRNTGGFNLTDITRWTVVLTFLGVVPDKSDRDAVLRRRYDLLNGHDVHFFYCDAGNPLSIEQIDDPYRRGIIAVHDAEIAAELDWLRSMLGIEDESVAQ
>ATCC_15697__2054|ABC-type_transport_system,_involved_in_lipoprotein_release,_permease_component
MLKKILRDCRTNAMSLSAIAVLVFLTLFVFSGLLSAAHGMSYEFERWSMQTNLADAWVSVRSAGATLTDEVNNAKHVSHADGSLIVTASMKRSGANKLLTVNLKDSNEVSRPLVNDGEQFDTKKKNSIWIDKNFADANHISTGDTVTINVNKSPIALTVRGLIASPEYIGYTSPMNDMVANHDHYGYAYTNRASLPVTLDRINSIAVKAEPGCDTGCIARSVRDTLGNAAVSVQGRDARTEISKFQAKTASMYRMSYMFSTLMIVLVTLTTITTISRLVNSQRSSLGLMRALGISRSALIFGYQIYAIIATLPSALLGLFLGPALLGRLFLDKQRFLFNLPHWQVRIDNASWLMMLGIIIVSSIASIIPAFRITRLTPAMILDTNTMRGVGTMRSTPRNPRRDSQQHWQWHWIMRDKSRSMVKEGISVVAIIGATVLVMASFGVRLSLTATNDMTYGDVFRYGRQIQLANGYTDTDYDTIMSGLPDNAQSLEQLPITVTTAHHEQSSVMSIATPGIFLTARDDKRESMPITTQTDGAYISEGLSKALGVTSGDTISVDSASMSEPVIMTVIDIVRVSSPQGIYLSSAYWKNLGETFHPTSIMVNGRVPSSVDNHPAVQRVDSLAWDKAQANKVLDTFQSILTLLMVFAVLLEWFILYSIGTLNYTERYREYATMRVLGFHIKEIRSIMLKDSFVTWILGTTLGIPLGIGFLNAYVSVADSKDAQFFAYLPTPYIALSALFVLCNMLIIELVIAKRIANIDLSSALKSVE
>ATCC_15697__2055|ABC-type_antimicrobial_peptide_transport_system,_ATPase_component
MSFIDVINLTKQYNSNDVQTMALDHVSFSLDEGDFCVVLGQSGAGKSTLLNMLGGMDSPTSGSITVDGTDISDMRERALTQYRRNSIGFVFQFYNIIPNLTILENVEMVARFGGKNFDPQAVLSDVGLGEKIHAFPQELSGGQLQRVAIARALCKNPQLLLCDEPTGALDSKTGQSVLKLLMRMSRQYRKTVIVVTHNSSIVRIADVVVTIKDGKTESVQRNNNPESITQIQW
>ATCC_15697__2056|Transcriptional_regulator
MLKYDKRKEQMIDIASRMLLEKGYEGLSVRSIIQEADASGPGLFYYYFASKQDIYEAAMQHIVKQQLDQRWSIVRDETLDPERKIDRLIESVECDFNRYRNLLDHGDNKQILDTISMTMMTEEIPMAEHIINELLERKGVASREAAVDVHELSCFIVYGLNGILREKFANPDTIPDTPTFQSIKRLLVGILKLMQGETPCRSLTSSI
>ATCC_15697__2085|Aspartate/tyrosine/aromatic_aminotransferase
MPTSNAALISRRAASLPGNPFAEADARAAAAVAAGKDIIDLSKGNPDGWPPSFVQDALSHASHNPSLFRYPPFDGLPEYLNAIAGWYSRQHNVTVDPATQLLATSGSSVGITTVIQALVDPGDTVVAVDPYYPQYEGSTVVAGGQFEAIPADPSRGFLPDLDAVDPALWTRAKLLILNYPNNPTGAAATPELYETAMRLAKQYGFIVLNDFAYAGLEFGDVRSLSLLETPGALDVALELGSLSKMYMVAGWRGGFVAGNAEVLSAVKAVHRQTAVLASSVIQQAGAVALESDQSTVKLLAVQYQHRFEVVRDGFTQAGLPVAEAQGGLFAWARVPVRWHGDSAAFVDWLLNTAGVALMPGVCFGQAGEGWVRISLLKHTAELFQAVARADRALRSA
>ATCC_15697__21|ABC-type_phosphate/phosphonate_transport_system,_periplasmic_component
MPFSIQNKMLRTIAVAATTVALCATMAACGSSKGSDSADKALELQFVPTNNDGSMQAKAKPFADYLSKKLGRKVDVTLATDYTTIVEAMSSHKVDIGIMPPAAYVQARDKQAAKAILTSELGAYDRTTGKPVEGKLSGSFKGEVLVRADSDLKKLTDLKGRKIATLSPSSASGYIYPVVELKKAGVDPTTQSTLTTVNDIPSEITSVLEGQQDACFVFEGARNVFASKFAGKDLFKELRVLYLTEGDIPNDAIAVQPSMDQALQDKIKQAFLDMPNDEEGKTAMAMWGHKGYTQAEEKNYDTIEEYIKEAAN
>ATCC_15697__2100|
MLGRVACVDFGSFEQACCIEQMFDRIDMLAGTAVVRR
>ATCC_15697__211|Predicted_transcriptional_regulator_containing_an_HTH_domain_and_an_uncharacterized_domain_shared_with_the_mammalian_protein_Schlafen
MAHEYGKETLSLEFKSDLKRLPDDDLLDAVVALANSDGGTVYMGVEDDGTPTGIDKVHQDAVGLSAMIANRTVPPVSARAQIVGTEKTPVMQIDVPKSRSVVSTKSGKVLRRRMKVDGTPESVPMYPYEIATRLSDLGRLDFSAQPVPDATRDDFDPLERDRLRRIIGTYQSSDRNLLELTDEELEKSLQADVMELLHVDANQAYYQLSKLVKGGKLGVIGRGKGARYTIGGFTGRK
>ATCC_15697__2148|
LLRGNMTCGRFDRMTPSRRAERRAPFSPGSRTLMSNVRFSTQDRL
>ATCC_15697__2156|
MTLSLAIEGSGFTARTCDEVAYFHNALFLIDDRGIITSVLQPDAERYAVERDEARRHGVYRRIPDGEQEPPADIFQKILNLAVPENIRAVWVQGRQVVAK
>ATCC_15697__2158|Inosine-uridine_nucleoside_N-ribohydrolase
MTKLILDLDTGVDDALAIAYALGSPEVELIGITGTYGNVLLDQGVRNALAITDLLGHPEVGVYKGLPHSSTTDSFEVLEISKFIHGANGIGDVSIPDSNREPQSEPAVDFIIDAAKTYGKELVYVPTGPMTNIAAALRKAPEIKDEIGRIVLMGGALTVCGNVNAWEEANISQDPDAADYLFRSGAPATMIGLDVTLQTLLTYRETRQWRDLGTKAGAFLADMTDFYIKAYETTSPHLGGCGLHDPLAVGVAVDPTLVDTLPMNLKVDVDGPTRGRTIGDNTRLNDPVKTMKAAVGVDVPRFLHEFMTRITALAKHAG
>ATCC_15697__2180|
LLAAFAHSSGVGGHCRATHAFACNPCCQKVPGPALPIAGRATSRIPRIRRVQLRARICEGNVKAPRRSPG
>ATCC_15697__2186|
MKFHSLYRVTRTIVVVVPRRGARLGEKPPRNPLRGRAGTIRERPGRGHRHAASRDTGRVSHGR
>ATCC_15697__22|Transcriptional_regulators
MGQVNANGPAESILARIRLALDALDPAQRKVARFFLENSDVIGDLPIATVARETGVSAGTVVRTCADLGCHGYREMRILIARDNAIRSLLEQRGHARADGEAGSEGERIIARIRGMLDMLRELPDCLDAGAFNRALEMIRDARGIVIVASGLSSGVAANLESRLLRYGRLVTFVRDPLGQDISASLLKPGDLIIAISGSGENRHTVHAVEVATANGADALAVTSFANSSLATRATTTLVASTPATTFNDELIDTSRLPLDIVIESLTGQLGRGEEDPGVISQISEHLDR
>ATCC_15697__2221|
MRVHGEYSMNALALSLSIVKRASPETGNARKLRNLGIAVGHVT
>ATCC_15697__2233|
MTGMVSLSRALMNMGTIHRKIVCEFSAKRLIASMRPQSIQLGAQTFAEMLGGAGKLVYSIKHCV
>ATCC_15697__2268|
VEVRSYEEEDYGRAGRYRRGVAIALLAAAGIALFAVRKSTTRR
>ATCC_15697__2270|Predicted_transcriptional_regulator_containing_an_HTH_domain_and_an_uncharacterized_domain_shared_with_the_mammalian_protein_Schlafen
MPEDYVELVKQLIGHVSETQTIEFKDSNARFEMIGRDIAALANSAIVEGQDYAYMVWGVEDSTHAIIGTSFDPLTAKRGNQELEIWLRVKLSSNAEFRFLSVDVDGKHVVVLRIWPAVGYPVSFDNVEYIRSGTSTQPLQKNSQREQRLWDLTRSGAFEDQIALRWLSRDEVLHKINWARYFTQTGIPVPEGGSSILHYLVTDNIVKTLDSGQYAVTNLGALLFAANMDDFETVSRKAIRIIRYSGKDRIAATRSKIFLGGYAYIDGVMDYIQALLPEQEVIDKGLRVTMNGYPELAIRELVGNMLIHQDLTIRGGGPLVEVFDDRVEFSNPGASLIQVPRLVNDPPQSRNPRLAKLARRLHICEEAGSGWDKIIRSCELMQLPAPEIQEARGDAPSMRVRLMQRRPYRDLTVDERLQACYWHACLQYANGNALTNASLRERFGLSTSSSSQISRLIADAISDRLIRPVDADAANKKMRYIPAWVRE
>ATCC_15697__2273|
LCPFKVKIDEKMHAKIVDELDAKLASGEIVDDEAQTVEAAEAGVDGTSTTRQLDRYKDNP
>ATCC_15697__2274|
MRLLKFPIGHHIQWGAFTFKRCGGGYRTRRCEHGKRYARHRWFDDIAYSPYMHDQVLLSTYFNDDANVPLQCTYAYGLCKAIRRFWETRADSGTVHGARIKYHSPFG
>ATCC_15697__2275|
LDVVADWKFQQAHSTGSIDGGNLIIKDMSGNGNDLHMQTYGKDDYKLSDYVNWSSNSMNGDGGGSLKLNGDSDLAHKKAHPEQRDPKGADFITASDAPINKEQFVNGYTMEFVYYLPDDFNAGTDSWMGLAARQSTNSNMDEHEMGSMSLSVSNCKETQFKAANKDNESTMNTDDPNNGVTSWGVTMDHGGVWYHIAVVSDGTNVVTYTNGAKAFRNINKNGNGLYADPTDGRFRIGSSYYNDTFDTSQYNKDDFDKFLRGNLQEVRFSRGALARGNWIVPNPTDYLKDYGTNDRFVLDNPSVHTMAFLPDTQNAIRWVPTVMDRAIDQFDSEASSLNLTNIVSLGDVVDNWDSDAQWQASSKVFGRMQKVGVPFLEQPGNHDYNGGRHGYGVPSLRKADNYLKHFGPDSDFGKYQKEHGFAYSPDGLSSYHLVDNGSYKYLVMNIDMGAVVSNSSSASNDDMRWFEQVLKEHPNNPTVVVSHDIFKCSDSRPNEISLDDDSGYNGEAGDDEGAGSKIWNIVKRYNQVFMMYSGHNHGSGQMTLTNDAGNPVLGLLSDYQFAYNGGNAFFQYVGMDEANNKITMRTYSPYSASLSTAERSFFDVNFLTGIGNTYDGSFDFTKRFAGYEHSSGYDTQQSVISLVRGIGALNSQTSASEVRKLYTALAALPDNVKAQFGDPSDSGSLAGRLAAAYNAAFPKPEQPDTKPGADNQTGSQGGQSGSQQGQKDDVHGKGQTNAGPETTASTGADVAPVVVIAMMTILLAGMLVLIKREHHLSH
>ATCC_15697__23|Predicted_hydrolase_(HAD_superfamily)
MSNEEQRSRTDGRQPVGTVVFDFDGTISLGDGPVRSYARHAFARLPAGLRERAVRTLDLYLGGAVTDDGRHWNDGYDVVSDMCAGHVPADGLQQAYLSSRDELARGLVHVDMPQGLPGFLDDLGSLGCVRVLLTNSPLHGVRETVGRFGLEGRFDLIVDGAGKPGRWGDHIAAFDRLAGRGRLLSIGDHWDNDIAPVLAAGREAAYIGGTGRHGGATYRTALLPDMYGAILEGCASWDR
>ATCC_15697__2306|
VRARISGLITEIYTNISRYADKGVPYFLTIEEKNDEVIITQANGIANLTVDNSEDRGSRGPGNGLRMHAQWIDSIGGVPNTSKEYGEWILYASIPVSRE
>ATCC_15697__2312|
MIKQDTLTRRAGIAYYVSTAFLIASKSFPHAVLTVLLLHKGLDLTEIMFVQTAFTIAVFLFEFPSGVISDLYSRKIVYLTSILAWVAACSVIIFGTGFAMMCVAWALYGIGEALASGTVDASLINLYKRLSPDPDEEIKTFKRISNQISMVSMIIGAMLGSALYFTIGYNIYAVAMALACAAALPIMLAFPKDEHDAREKKPTIMSQVRDGLSELRKDRRLTFLIGMAAVSQIFFQTHFNLWQAYLLLMGVKDKYLFVFYLVFQVIGIAAYAIHIDGRLRRLLYLGIPVALIMPLLITSESRIVSIGAYCISVFIFMFLQYMCDVLFSIRVSEERISTLITLNSTTCRIIGFLVLGLNGLLLKQIKLTTLIVGSFEIATFLSILLGLLFMLSFSKKKKE
>ATCC_15697__2316|Membrane-associated_phospholipid_phosphatase
VKPIRFTARMIAALVAIATLSSVAIATTTASADESVPAASTVGISGIAASGATDAFSETKYAATTEGRYEASVDANDVTGYAAVPQTRAAKPNLVQLLGEYDSYWQPATETAGGKVLNKTVLDHDDAYIQQINNAAAEDGDGTTATAQQQRALVDADMSADETLPDSLGPVLGEYFSAGLADGSLKKVADIFKYDTISTSTAKKHFQHPRPFEDRTNGGKNDITNINENIMRVPDWTDAQGNAHSAEYDGLAGSGSFPSGHTTGAYSWGVALAGMLPQLAPEILTRTSEAGNNRIVLGVHYPLDIMGGRIDGEVANGYYWGTYYDKYVKPASDQLQSYLAAKCVADGHATKQDTDYATVTECVNNLGANASNGYQNAFVDAVSKEPVTDRASALRVYTNRLTYGFGKTTAGTAFTAPEGSADLLKIAYPKLHRDQREAILAKTAIDGGYPLDSSSDGWQRINLAAALSSTVTLNENGDVVKVEPGAATPSVIGEEYADKGNHPDSDNGGSGNPSQPGKDAKQVTVFDITDFHGHIETGQWVEAAYQKLAVQHNPGNSVFVSSGDLVGASPFESSYFQDTPTLNMTKAWDLSVSALGNHELDKGTADFNNRIAEPKYGIDWVAANITGGSLTSDRLKPYTIKTVNGKKVAFVGAITSDLKNVVSPSVMQGVTVTDPVQAVNKVADQLSDGDESNGEADAVVALIHEDGDTIASDGDGLDANVDLVYAGHSHRNEYGTTTKSGAPIIEAGKYGQDAAVQDLYIEGSGKDSKVTVQNASQYDVTYVTNKDGTAPAKGFEGDDNGPAAKVYKQAQADSAEAGKKVVGTIDKSANFAKGNWSAETQLGTLNADAALESAKKTPVGEKASIGFINPGGLRTDNLDLDGDKQITVKEAYSMLPFGNDNSVVTLTGKQLKDVLAQQWQIKDGKSNVVRLGISSNVTFVYTLVEDANTKAPVATVSDVFVDGKQIKDTDTVTVAGNSFLLTGGDGFTGFTAQGQPQLTGTVDVQGLIDYLADHKDVKADDSPAGIELKSSSVEGTKASLTFDLPVYANGPKPIALGLYVNGVDFGVTKLGSAKPAEFTVAKTLSADEAKTFGGTVSTVNPQLLYTDAEIAAAEKERANGSGEQGGNNNQGGNNNQNGKPNADKKPTAKPNKTDLPGTGASIAGILAAVSLLAAAGGVTIVLRRRQQR
>ATCC_15697__2337|
LMRHLLLHSFSTVKPAPTRGTTLFLSICVPGTGSHAK
>ATCC_15697__2357|
MRSFKGVTIDGFTKMLDEYMVWYRDKRIKLEYGMSIMGKRIELGLVA
>ATCC_15697__24|
MPRNADPLIGAWHHHVSARSAANLKHSSGTWQDTKSHRGARPHFGIARHRESSRHSIRATSSRGR
>ATCC_15697__2401|
MKKAVVGILNHVPVVLIVIGVVLVICAVIVTFSGDAAPADGQ
>ATCC_15697__2460|Fucose_dissimilation_pathway_protein_FucU
MLKGIPKIIPPELLKVLCEMGHGDQLVIADGNFPAESIGKNAIVVRMDGHGGGEILKAILTVFPLDTYVDKPATLMEKVPGDTVATPIWDVYAGLIKEHDERGADAIGSLERFAFYEQAKNAYCVIASGESAQYANLILQKGVVFNAE
>ATCC_15697__2495|
MEEAGASFTEKDKQCLYKTQITFTASKSLALLAVDAAPRPCNVSVQLMLSHPCDTLFISVY
>ATCC_15697__2507|Neuraminidase_(sialidase)
MTENGMMNTNNTVCGANHDGAMSLAAPGDYGVACYRIPALAEAPNGWILAAFDARPHNCQDAPQANSIVQRISKDGGRSFEPQHVVAAGHDGVDKYGYSDPSYVVDRQTGEVFLFFVKSYDAGFGTSQAGVDPSAREVLQAAVTSSIDNGVTWSEPRIITADITNSESWISRFASSGAGIQLTYGEHAGRLIQQYTIKELDGRYRAVSVFSDDHGATWHAGTPVGDHMDENKVVELSDGRVMLNSRSSDGNGCRYVAISRDGGATYGPVIRETQLPDPENNAQIARAFPDAPEGSAQAKVLLYSSSSPSDRIDGLVRVSIDDGKTWSAGRRFTTGPMAYSVIAALSHKAGGGYGLLYEGDNNNIMYTRISLDWLNGQLNVDGIGGFPLSGEGGC
>ATCC_15697__2508|Dihydrodipicolinate_synthase/N-acetylneuraminate_lyase
MNQFRGVIPPVVTPLTADHRLDVESYRRSIDRMIAAGVNGLFVLGSSSEVVFSTDERRREILAAAIEIAGGRVPVLAGCIDTETNRVIEHARAAREMGAAAIVATAPFYALGGVAEIERHFRLIHAAVPELPLFAYDIPVCVHTKLPNDLLIRLGRDGVLAGVKDSSNDDVAFRFLIGDNEENGHPLTLLTGQEVVVDGAYMAGADGSVPGLANVDPYGYVAMWNAYRNGDWDSVRKEQNKLAALMRIVLAPSGVQGFGSGVGAFKTAMALLGVFDTNQMPEPVLALHGDNVKAIADVLRACGFELARTVEQVDVSTE
>ATCC_15697__2512|
VAESLPGATQGKLDDAAKDIAPLFRIQRVVWRAADVLRSI
>ATCC_15697__2515|Predicted_hydrolase_(HAD_superfamily)
VNGDSAFAVAFDFDGTVCLGDGPVKAYAEAVCAHLDRDDAATLNDELERFLACPADMPKYSDAYDVVQAHAAGRLTVEQSQDAYMRSRRMLAEGTFDVRPPEGLESLLERLGELGCRRVLVTNSPMIGLRETLDRLGVLEGFDGIIAGAAKPGGWPKVIERLSAVRRRTGELSMMSIGDYWTNDIAPVRAAGGLTAFIHEPDPSLPATITAPTLRQMVDDIVDVCAAATADAGGAEAAFRD
>ATCC_15697__2517|Predicted_hydrolase_of_the_metallo-beta-lactamase_superfamily
MASRDNDLRDKTRITFYRGIRTIGGNLIEVSYGDSRIVFDCGCEYNPAAPKQPRDLADLISQGYVPYLPAIFDRTIDVPGHHWSADPYAHSAVFVSHAHLDHSKMLNYIDSAIPVYASQNTKRVLEAMNVNDDFDFPPYRKDCGHTRPITGVEPNGVVRVGSISVTVMPVDHDAYGASGLRVVTPDAVIAYTGDIRFHGFLEHDTRAFLQANAGADALIMEGTSISFRKPGDPVDRPETTEQQVCDRIEALVRDNPHRQITFNYYLTNIERIQHIIVSSPRTVVLSAYAAFVYTSVTGDPVHYYRLNDDRDYSSLDSTLEIPFDELLSDQDAYLWQLDDRARAAHLHDLRRNGLYVHTGAAPLGEYDPAYKPFFQGFADQDVEAVTISCSGHATVEKAFEIIDAVRPRLLFPVHGEHPERYRNDYGAMILPEPGLTVEL
>ATCC_15697__2519|ABC-type_sugar_transport_systems,_permease_components
MEERREKSIAVTALNEGGGGKSHRSGRYSAERQPHAWLLLFPALALITVFNLLPLVRIFIMSLQGGTLTRQRFVGMRNFVFVFADPEFRKAIANTALFAFVVVSVGLVLSMAVAVAINGKLRGGRVFEILFFIPYLTSVIAIGMVFRYLFNGDYGLVNYVLGLCGLGPYDFLNDPKFNMPTLIIFGIWSSLAFNIIILLSGLRGIDKEYYKVADMFGATAWEKFRRITLPQMVPILTFLSIVDFINSFKVYTEVYALFNGKAGIGDSATTAVFYVFNKFYVDNKYGQGMAAAVVLFLVILAFTIIQGIVLRRLAK
>ATCC_15697__2520|ABC-type_sugar_transport_systems,_ATPase_components
MGISIKNLRKVYENGYEALKDISLDIQDGELVCLLGPSGCGKSTTLNIIAGLLDPTSGDIAIDGQSVVGLHPKNRNIGMVFQNYALYPHMTVLENVMFPLRVGEHRRSREEAAKIAHKFMDMTNIENLADKKPSALSGGQQQRVAIARALVQTPRVLLLDEPLSNLDARLRLHIREEIRRLVKGTGITTIFVTHDQEEALSISDRIVLMNEGVVQQYDNPQKLYLDPANLFVAQFMGSPIINIFDMRFDRSDGMLRGKAFDIALADLDGSRFRADAAGGMLTEERYKVGIRPEYFLTEPVKGHADGFKPAFEAEIESLEMIGRYAVLHFDAGGQHARSVVDARTGIRQGQRVAFAIGYDDIYLFSEDGTRVY
>ATCC_15697__2524|Glycerophosphoryl_diester_phosphodiesterase
MGYYQHVPLFSDVLDVVAGQAPLIVKYKFSNNKAWDERSEELMEKGHALLEAYDGPYVIESFHPGAVNWYKEHHPEVCRGQLSWPAKLSKNGAAEWVAGLLAFDWLSRPDFVAYDWTGGASPQVKLARSMGAMPVSWTVRSSDELAQCAPYFDRHIFEAFGPDAV
>ATCC_15697__2532|Acetyltransferases
MCIRKATVDDLSRIAEIYVFNNRVNFFPIFKDESFSFGELQVVSLVDNYFKKDEIINNIYVSDDGLIKGFVQMDGTEICKLYVDTSFQSEGIGNELIEFAIKELHANNLWALEKNVRAISFYHKHGFHLTGQKKFEEDTTEYLVRLER
>ATCC_15697__2561|Transcriptional_regulator/sugar_kinase
VTDGSRRRCRTRRKPDNNKSGGELTQCSRPYRLITPTEMPMSFASIIHQHTVISVDIGGTKIAAGLMCVDLDEQGRPRDMPALIRRYVIPTKARLGGTSVLQRVVQAIRQCLDDGEIPFPLLGIGVASAGVIDGNGSVVSATSLIPGWAGIQLQAELSATFNVPAIVIGDVQAHALGEAHWGCGRQYQSLLVAAIGTGIGGAIIIDGKLVRGVHGACGHIGHLPHPDAIGISCSCGCEGHVESIASGTGIADNYRRALQQNGHNTLPTDINGRAIAELASQGSTEAVTSITLAGTSLGDVLGGLINALDPDAVILSGSVVHSGELWMKSVKQGIQRQTLGILSRTPVLTGTLGGRAPLIGATSALCADLRSNKEQKYEY
>ATCC_15697__2562|Putative_N-acetylmannosamine-6-phosphate_epimerase
MNTNDTYSKRLIDSLHGTLIVSCQAYPGEPMRHPETMAQVAQSVVIGGAAAIRCQGLADISAIKGQVKVPVIGIWKEGDNGVYITPTLRHARACIMAGADIVALDATDRPRPDGLTLQQTARQLKSEGAILMADCGCIEDSDAAVDAGFDIISTTLAGYTDSRAKTEGPDYELLAQMLERHPHVPVICEGRIHTPSDAAKAIEMGAWAAVVGTAITHPMTITSWFADAVRS
>ATCC_15697__2564|Uncharacterized_conserved_protein
MELKWPHGLAIHNGVSGEGNISALLADMIHLATSDEIPRLQAAIMSHFLFEYIHPFYDGNGRTGRYLLALYLNHDLTMPTVLSLSRTIAENKNAYYKAFVEAEAKLNCGELTLFVNTLLGFIREAQDELIGELEIMVDQLDKGETICERLRQKHGLSAKAASILYGVIQEEMFDSIESMSLDDAARQIGLSKQSARTYVGEILDAGLVVQSGKRPLKIQTSESLKSILSTGVSED
>ATCC_15697__2569|Predicted_ATPase_(AAA+_superfamily)
MLKRHAYDQLLNWKNRKTKQGLLVTGARQVGKTTLIEQFGADHYEHVAKVNFIEMPQAVETVSKAKDTEDLILRLSVLSGTEITPGKTLLFLDEIQACEDMLTWTKFLSGTKGLDVIVSGSLLGIDVFNVRSIPVGFLQTMRMYPLNFYEFCAACRLPQSALDTLRECYVDRREVPDYLHERLTDLWYKYLLIGGMPDAVQSFVDFADIVKARNTQQAIFDTYEYDITKYVSDLVERRHIKSIYEAIPSQLNAENKRFKFSKLGKNIRFAHMQTAFDWLANAGIALPTSRVQDPEYPLTEHADENTFKLYMNDVGLLTSRLMRSVDLEIVNHRSSMNYGSIFENAAAQELFAQGLELHYFNQNRIGEVDFVVQQGLDDISLVEIKSGKDYTRHRAMNNLLDTDNYRFAHAYVFHDGNVETVGRTEYLPIYMLGCLSVM
>ATCC_15697__261|Response_regulator_containing_a_CheY-like_receiver_domain_and_an_HTH_DNA-binding_domain
MSDINGLVVCRTIRKENWKTSVLMMTSFSVAEYAAEAVASGAQGIIHKDNPKTIAEALLQIKETGICSDRFLNAHDSFLRLKSEKNKDLSPREMEIVDRWARGRSMSDIAEELSIGQTTVRTHLEHAASKLGVANNRALISAWMHLNR
>ATCC_15697__263|Arabinose_efflux_permease
MIQRYSQGTSARRIFPILLIAEGLCLSGMSVDLTITSLTGSSLAPAPWMATFPIACIFIGTVIGTPAMGRLVGRFGYRQVFVFGALLAVLGGISSATALRFHQFPLLCIGTFCVGIYQSGTNYYRYAAADSMPGKESKAINGILSAGAIASIIGPVLATFFGTATNIEYEGSYYVVSVLAACAVIVLLALPKIQSPTPAHMRDKATASTTPNYPALLTRPRFVLGATISFVASFVMVLVMSGAPIVLESTFSQNAQTRMVAMQLHMVGMYLPTLFAIFIFHKKNSEMAQALTGLIIGMLGTVVALAASASYAVTLDLLLIGISWSLCYAAGSALLTKSYTESERSWARGVGELAPVLGQVLGSVLAGVLLAAGWKTVFVTVLAMIVCALIAMAGYRNKIKS
>ATCC_15697__2630|Predicted_Na+/dicarboxylate_symporter
MSDIAYDWLTLGAAAVLFAILSFLKRKKNAGFTTRVLLATAFGVVLGIACKGHTGYVGAVGSIWSSVITALVVPLLVFSIISSITNLGESIRLKNIGVKTVFFLLLNTTTASLLTLLLAQAFQLGRGFHYTLSGDYTPHDVPAVLDTIVNLFPRNLADNWVNNQVVPIVLFAILTALAYNAAASTDKGRSAVAPFKTFIDAGNVVFSKATQIVVGYTPYAVLALIAEAVSGSDAATLLPLVLALAVAYIAIALQLFLVQPLVLATVTRLNPIRFFKAFFPAGVVAFTSESSIGTIPVTVRQLRSAGVPGDIASFVAGLGANLGMPGCAGVWPMLLAVFAVHAQGLNYSPAQYLFLVVLTLLVSIGTVGVPGTATITATSLFAAAGLPIPFIAISQPISQIVDMGRTALNVAGAANTAVIVAQTEHQLDADLYYGRKEYSDELDVDGSDAGPAPTPTTAPAVPPRLPNAVLLASGGDACCGIRPGK
>ATCC_15697__2632|
MYISTNPSTRPPEYPTNDLPNKNGIVYFSKSSEPLRYI
>ATCC_15697__264|Transposase_and_inactivated_derivatives,_IS30_family
VRGAANKSAIGTLVERSTRFTILLHPSDGHDAEHVQQAVIRKMQYLLKLPRNSLTWD
>ATCC_15697__268|
MTASKPTNVLEGNLASEPKYRQANSEKQARLGIRSAEEQ
>ATCC_15697__27|
MRRSSSSVSGCPAAIEMVAHSDHANESDQAISHIAGTEA
>ATCC_15697__306|
MFMEKTGTKKKLFFSPILLKEKVIKLLVLIYHLMVREKIKILNVIYGMEYMT
>ATCC_15697__313|
MDKSQLIADAIDTLRELGVGKDQQNERSAMTLLALLQLKPGDNWQQATNPMLGTRAIMDWIRDYYEVDYKPNTRETIRRFTLHQFVIAELVEENADRPDRPINSPKWNYRITNDTLNMLLHRGESEFELILKRFLEQHESYQSLAEERKNMPKTPVILPSGAALSLSPSGQSLLIKAMVEEICCHALLPDAKSLISTILTISMVP
>ATCC_15697__314|Lactoylglutathione_lyase_and_related_lyases
MKMKNPMLVVTDIEKSVEFYKKVFGLHVIMDFGANKTLTGGLALQTVETYKDFIGKSDISFGGNNFGIYFEEDNFDEFADKLKECDVEYVHPIVEHSWGQRVVRFYDPDKHIIEVGENMKIVCKRFLNSGMTPEQVAERMDVPMKFVNARMR
>ATCC_15697__315|
MEFNKLIPELTVKDIKRTREFYLNILQFKIEYERVEDKFMFLSFEDSQFMFEELRDDGWNVAEMAYPFGRGVNFSIEVNDIDKVYQQLIRSQYPLFREMMLNKYESNGELIEQKEFLVQDPDGYLLRFTHE
>ATCC_15697__324|
MGWGTAQAAGWPGTDLTVTVLNALGLLVGAFIGASTSTAKLTA
>ATCC_15697__34|ABC-type_multidrug_transport_system,_ATPase_component
VHGSFSPELLILDEPTSGLDPALDLMVMTMLRQLADAGRIHHHAAHRA
>ATCC_15697__429|
MVLHAMVMCCVVLCCVRCDGVRNGALMRRPRHPSMAGPSFKPLSQDSLGVSRLDGGAVGAAAVVTAARASHVRQGRSATVRAVHGRSSGGLPVRATRVRVGARGLVLRQCHLSILYFVRTIELKRPLS
>ATCC_15697__458|ABC-type_transport_system_involved_in_cytochrome_bd_biosynthesis,_ATPase_and_permease_components
MTMRVLQIQLRSLTAMDIVAYGGAAAGIGVALWQYAHTTAAAAGASAAGWSPIMLAAHLPGAFAYLAYGLQYLMPFGAGFPLTLAGLLLIVLLSAEFFIPMRQLGSYFHVAMNGMTSTKRIFALLDTPEPAHGTAMLPAATGTDVGTDTGTKAGTEADGGITVSFDHVGYSYDSADSGAAVQQMNSAPAPALTGLTFTAYPGQLTAIVGISGSGKSTAAALLAGTLTGYQGSLTLNDVKVSDPSGETLARTITLIGASSHLFAGTLRENLLMALPDDGQNGDVASDAANLSSGQLRLQRRPR
>ATCC_15697__461|Signal_transduction_histidine_kinase
MNHENTKRNGLAQDQNDEIGTSSWMYMRAIAVMAGCGYGSILLVASLVSGVIGWIAFAIGVVAMVLSIISIRFPLVAAIMQTLLWACICMVPALSELSWALFLSFAATLMLVSFRYTGLGIGLGIVQSSVTVVSHAMLGMSGASPSPIFDMIAVVALPAASCIGVGMQWRIRLMRMQQIRHELDRQREINEERRRRELIAATLHDQVTNRLAYQILRMQHDIRTWCEQPPQSEQYQAEISELLDISQDLLEKIRATIDVLGSETIADNESHDRVELPKSRMSPAPETEQEMLDAHLTQAKEEMRELGFAVNTQLLGTMPLSYDPKVLDIVHTGIDEFTSNMIKYADPIKECSLIVNITAADITVISSNTCNTKSSCYTARAMTGGRGLSQLRIKAKDINGTLSKDNSGKESISRLSIPWQ
>ATCC_15697__463|
MSIQTGKQSKLKMMAVALVTCASMTIIPVASASAAEADVIAPTTESGEYGIRPMWLNPEGKHTQYPAQGGIWEWGFWNVKIRSYYTHDTRTHGSSVSLNGDTVRSIDTVAKKQSIAEKYAVNYWGNNDAYYYRVS
>ATCC_15697__464|
MHRRLFFMVSTLVFLLATLLSVMASDLHDRALPQGIHPTISMTLDFQSPNVDDAQMLRELADIGEQQQLGIVKVMPDLDGDASAQVFVALDSTASERLPEGTSVRRFGNMPSSKVAGQSRLSAASASGQYYLLQGNQSDKALRDWTVRNGVMVAWGADSLRDDVRLLASQSSFVMSMAAALALMVTMVLYWMASKVRSRALRVLAGVSVWRIQKDDMMGILTPSLCAACLIDIVSVTVVGAVRGAVFIPYFSRILLVLEGTVLAGLFVAMLIVGMLSWPSATMIMRRASGNIGLRRSALAMKAMVFVAVLAVTAPAMSAIASADSSAREQRVWERLSNQVSIALSYENNPQLDAKVANVMREIEDDGRGALSYTFTPEMTGAPSAEPVALVTQQWLNMVQVDPAHMEHSVRVTFDYLPAEAKDIVSQIPAWSADSQTSVNMLERALYYSVSGDAIPVLKGGSDTMLFPKRLTLIVLPDYSGFSDSGFLVPAATTRNIVLTGLQDVRARLRQAGLSRQVKVRYIAEEQILQAQFSAHFAWLQAAAFVMLIVAFALTVMVHAMVRAALRARHDYPLMLNGSPARRLAESTILVESSTALVGGIIFAAIALRSTGISAAVMTGALGLLAIFISALSHILSVQRMFVGINNRTL
>ATCC_15697__465|
VNIKHADCPSRIQDKGYVEITYGNDIERDKIMKILNDDGLGIYTVLVRQ
>ATCC_15697__467|
MGGDSMVNPPQRLGYKRFGNDMLLDFYKAERDAIEAICPGKPWYMMEHSTSAVQWKPLNTRKRAGELWELDGVPAITSHPPTAKAPPSTWAATLAATTSPTCSQNSTQQPPPTKGLPTKGRVGERSTPQPRPQQPRLMTPRILHTIRQSSDGTIRFGFSLNRSKQPVAVNGIE
>ATCC_15697__475|
VVVDVDYVGKQQLKNLLKQFGNGVQLRPTYLVSSGKGVHLYYFLQEPVQLYRNREEVLAELKEALIRRLWSDTSSIRPDSPDIIGIYQGFRCVGSQSKLGVDFPVKAYKLSENRYTLEDIKASIPSCKVDLAPLYEKPRRKSTVTLEEAKELYPEWYEKRIVQGEPKQKSKKQGGTWVCNEALYEWWKRKITEEVKAGGRYFSIMALCSYGLKCGISEQKIRRDAYAFLDHLESLTEDEDNHFSRADVKDALRALKGDRKRLSTIASREWIEDNTKVTIPANKRNYRKQEAHLYLARRKKEDMKVIGEVVKEGRPTAERTVREWQESHPAGKKADCIRETGLAKHTVYKWWKDINNENI
>ATCC_15697__476|
MNTKKYFITLFSFIIFSIYFTLSGIFVPFIASIPQSNGVFKTLSSQNDFYKMVDNFYDPDEFYNFRTDNQNINILANFYNTLNASSNFDVLTSFNQAIAVDIDDFNGDQRFYYNSDEFIDNSQSPTINIKALQLNQKAYEFYNIKVEGNSGIAWNSISYKDDSIPVLLGSEYKSFYKIGDIITGNYYSKNTNFEVIGFIETDCSINYKNTSNITLNTYMLIPYPSTLWEVDKTNFQFESLLYFAMINCDLLPFVEESQILKNIKSISDETGFSDFSLVGIDNFQIQHIELLLFIQKHHILSIIGFLIIFILLNILCLYLFSHILKSIYNQSTLRKKHNKIFMLNIVIPYGSAFLLGTSLATLFIKKILPISIIIGIITLALIYLMNYLFLSKFLHFSSNLQQ
>ATCC_15697__479|
VTPRYDTAGNLVAWQVRYPDPKRPGKKVQRQFKPDMEHEAHQWLEEERHLVELDRKNIQEWVHPSERRRRKRASLISFEDYVTRWAEGYRLPNGERIAGGTRRNLYLDIAHFMPGFKGKLLTVRHSVNRGYSDRGSTRIARTKTDSSRRTVPIPDELGHVSEKVAIKHYQRIVAQHRNQIVNQLAEDFIKAAVVYEEHK
>ATCC_15697__480|
MDKLGHVSEKVAIKHYQRIVAQHRNQIVNQLAEDFIKAAN
>ATCC_15697__483|
VEVVSVAEATITEEKETVTASKREAVDLTSRLLRIAILLLG
>ATCC_15697__484|
MAISNTIELAPMWTLLLYCSMIGCNIYYLHYLDRHRFQWIPARFFVLPILISIVSAVFVMLTYCDVAYSAKADMDMRDFYISYIPLVSILLGILILMEIIYSIKISLSKKKNRNA
>ATCC_15697__490|Response_regulator_containing_a_CheY-like_receiver_domain_and_an_HTH_DNA-binding_domain
MIRVMLVDDQRLARLGFQLMLDDVTDITVIASAENGQTAIDTLNQLDADHRPLPDVILMDVRMPGMDGIEATRHIARHWPAIRILILTTYDEDDYAFGGLDAGASGFLLKDISKSQLMESIKAVFENGKILTPRITKKLVEYQQSKFIFQDQQNIFIESFKSLTTRERDICALIAQGLSNDDIAKNYFWKPNSVKRYVSRILSKLHLSNRTQIAINWIKLSVFTQLK
>ATCC_15697__492|
MDIPAHHEPSPGKPLPAPSPVPEPGRPNPPRPLPAATAPNDSIVGFLLLGLFLSLPGVLIAWITGHDGHGWEHGGRVAAWIGALLSPFVWLAIIIVFTVLFTGSVTMLGCLMPGADCLAQ
>ATCC_15697__493|
MPVRYTAMPRRAPASMLLAFLLILTALFGLAACGSVQGSWPDGQYAGRVPEPDRVTTRIRDETDNGYLIDVSWTIAEAKDYARKIKDAGFTRNATEEEQAGVYDYTADDGTVKVSISALPGDNGAININKLQ
>ATCC_15697__496|
MNKIIDMQSIEEVNDDAVHDSGYSYSFCFGRPSSTSGFFC
>ATCC_15697__497|Lantibiotic_modifying_enzyme
MIGEEDYLESITKQSPFFVDHASMLPSMKRDHWIAESLIPDTWYVTRREPWTYVSSPNGKMRVNGWKIHLSATKENAEKILAEVIQICCKYNTTFKFQSSHRDFLNCNGKAANRSGSGKFITIYPSTNDELEKIVGDLYPLIKDEKGPYILSDIRYKQSPIFFRYGGFIDLRREDENNDYISMIPDQSGILVADKRLPHFIHPAEGIDKPKCVGISLNEYMKNIPTDLDNYEIKAVHFSNSGGVYRATNKKNEIALLKEARPYAGLDARQRDAIERLSIEWKMLNLLKNTGIAPKPYRRFNAWEHGYIEMEWLNEITLNHWLSENYPYQCENDHTNQLMQYRSDINTIATSIINAVKIIHRTGYVHGDIHLGNIMINPKTMSIHFIDFEDGRTLDSKEISAHNAMGFHPPLGCSAQEADWFAVSRVLACLCYANTSICMLSPDHWIRVKNNISKKFGMEYINLLKDVESRCPCASGVSDVPLTPDAHLTQFTPRFSFNLLSHPDSLSLVKTEIINGIFHTRHKLPGKLYPGDVTRGSIWGASNVSSGAAGILMSLYRANSIINSDDVQWMKDMIHGFAQSNQSDFGLYTGLSGIGLVAFELGELETAHELLFSTYEHWKETRNLDLNGGLAGQGLALISYGMATDDKRYFHEAIALGHRIAQWMESNQIASIKQGGLLHGWSGITLFWLALSRIDIEHNPAYIRRALNCICRDLDNTVIEPNGMRGIKDKHNRSLPYLADGSAGLIVAISIARIALHDDSLFHKEWDSLIAACSSSQYAFSGLNNGIAGILVANHFASTWSPQTTQTNNRLLDELNDYSLSWENTLQFPGDSYLRLSSDYSTGSAGILTALNVLTHNLWDLFPLPDAKDLFCGRSAEQNSRKEQQ
>ATCC_15697__499|Signal_transduction_histidine_kinase
MSDCESRIWDTGDAPLGLRKPGGLPVYGLPVVATLFMLRMLWVTRRDAVPSYHSYWATHTPSVFMLMLAAVFAGGVALAWRYVRPEWVMGGELALALLLDLAGVGEWAPIMPMIAYWALIMTVSSDLRILCFGLASCMVLGSQAFAGDGWRQAGWSIWLDILPAMLPIVVIGVLGYAVRNRRLSSLALQRERDERLRADLLAQQRDAAVRRGSIVGEMHDSVGHDLTSIIALAQGLAEQVEGQDVDPEVAQAIDAIRDIAKSGLQDTRHALRALTATDANLPGIPPTTGGTQSHEMNDTAIEESAQRYMWDDIRPVLAHVRASGVIATFTETGRRSEDPDQADLCFRVTREAVTNAVRHAPGLAHLNVTWDHAADGSLIATITNDGSTNLPKPSDGAIGTGLARIADAIARTEGFLCYGPDRAETGVWRVTAMLTSVRQEKGVTWDDEHHAGR
>ATCC_15697__500|
MRGLLRDFRDAPVVWGAVLLLLAVVQCVSGMVMVMLSNARMAMAVPGLHGRAVMFSMELSGPPLVPMIVVGMLMVLLVVSSAIRQRRRALALIALQGATPGQLTSRVCAQVLLLDVAATLVSLIVSPALARGLYPFATRQLEANGLPFLPQDVTGMLRAWSCGIVFGFAMALVGSLLTVRVVGGISPVEALREAANPPKTVGVPRLVLAWIMFAGALVSLAVGLLNVRKTSMARMSVQVTFSSMSPLAYGNMIAMLLFTVSVCLAGPAVLSATVRMWTAVVRLPWPAWRIACQQARARVCASSSTIIPLAAGLTLLMSYESLTSTITAWTRLLPAGTPTVEVPGFARILALIGTSLVLVLAAVCSGYLIAQRGRELDLALVAVSGGTQGQLNAIAALDGLMIVVTSSLIAFVPSLLVSVSFSIGIWLSFDVLVFGMPWLLWLVVVLLLAAMAMLGSWLTAQRGIRTSPTVVIARAAGE
>ATCC_15697__501|ABC-type_antimicrobial_peptide_transport_system,_ATPase_component
MASAPVAAAGLSKSFELRRGETVPVLRHVDFTAGWGQMTGIVGPSGSGKSTLMYCLAGLESVSDGSVRVLGQEVTRMSRAQSARFRRDHLGFVFQSYNLVPSMSVEDNLRLPFTLRGAKYPWDRAAGLLDRLGILGLRRQNVTLLSGGEQQRVALARVLVADPEIVFADEPTGALDTESGGRVVDELRAFADRPGHAVVMVTHSPEVAVRCDRVARMRDGVLAEVGSDSSGLDGREAI
>ATCC_15697__505|
MKDYVPPAVEVIASFKEATNGVWFGNYVDVGGAKAPFPWGSN
>ATCC_15697__506|ABC-type_multidrug_transport_system,_ATPase_component
MCQLPDSASPIIAFENVSFSHAGRELHGISFAAYAGRVTVLMGAHDAGKTTVLRMLLGLDIPDSGCISTCGKPYGTSRIPKNVVSAMPEAISLSPYYSAGTYLRWKALWAGTPDPLLDGIIHMTELQNLLTVRLHDLAPIDVLKMRFAIALLPNPKALIMDEPLQTLDRSGTNWICEQIRKQANRGVAVLIASEPDSRLRPITDDVVVLDKGTVVKEGSRGQLWKED
>ATCC_15697__507|Response_regulator_containing_a_CheY-like_receiver_domain_and_an_HTH_DNA-binding_domain
MKDARDDIIKVMLVDDMRGARTGFMMMLNNDPNIIVSSQAADGAQAIEFLRQSPQQLPDVILMDVRMPVMDGIEATGIIKEQFPQIQILILTTYDEDDYAFDGLARGASGFLLKDATPKQLRDAVHAVYNGDAVLTPRITGEVLNRGVRPISDNTRIKLLRSLFDGLSKREYEVAELVAAGLSNQEIAEHLFIETTSVRRTVSRILARMHMRDRVQIAIAWYQSGLDQITGGKPA
>ATCC_15697__508|Signal_transduction_histidine_kinase
MGSRRGKSSDEGQTLAVTPRNRLILWFRQLKGERLLRFTTTLICIVGTMGVLIRDYVEERMAIGTGYSFIRFLNEGAGIWYFLILLVLGAINVTLRSRSPVALLALEFIELSLSVLFGVGLHSYTQVAVILVLYLCIRLPLYAQAMCDLAMICMIAVQYMHPASLQPQYLALLYSVALAGIASSLLSIARDRRTANRLLSEARRKTAILAEEKNRTERRLRMANELHDSVGHGLTSIIALSQGGEDCIRNGGYSDSQLADVLAEITSIAKDSLGDTRRILKVFNEEESQPSLEQVGLDPVNQDDVLRLRDWDDIRPVLEHIRATGIIVVFTETGRRVEDPRRSDLCFAVTREALTNALRHGAGLTRIAVSWNHYRDGGTAITIRNDGHVSGHDTTGEASGQSGKPTGGTGLQRLSQRLAKMGGTLSYGPYGNGWAVKALVP
>ATCC_15697__509|Type_IV_secretory_pathway,_VirD4_components
MLAAVRRADRKTRRNELPDRTCISDRLGDQTIDVIETNETKGLNGSWTRSTRKNARKLLTPDELGRIPSADASTYSEAYRHFSARGGDW
>ATCC_15697__513|
MNRTGRCLRRLMLLMRYAVCRPAPLTAWLGLPVAFIAFSALTSASVRLMFSADSKLDGLATLAGMGPSIAGAVMPMTEPVAIVAALLTIRILTNTATAVPLFLVEPKRTRLFLALCADIAIIGTTVTAAGALAATGVSRLILNPVVPEQAWPAPLSTALLLCLPVALILAGRMLVAAALCVTLDSAGKGAAAYIALYYLLPIVVTNLQAPQTLHEWLPSIAGTAILEPKPGISPMLSGAIALAYAMTAIGIACIAQKQRDIR
>ATCC_15697__519|
MFKGNKSVILFIFGTFISNIGNGMFSLIVGQMLYAATGSVGAFGLILIIQNLSSLLLNIIAGYVADLIDAKKVSVYINLIQGVILLGGVFSCLMFAKNIVIILMLINTILSICSPFFRAANFKLIPEVERHNITLLSFNGIRSSANQSGQLIGVALAAPLLLTNNPVYALGINSGCFLITSFMMNRIILVRSSDSINTTNDKNVLRSMYLAWFSMIKNILENKKLTLLIVFSIFDYISVSFVNLIEPKFATEVLANSAYISILDGGFALGAISSFLLVERVLNRWSFSGVAPLLMLLQAICYCILGSFPSPFFSSLVMFLIGLINGSSIAVFQTELQKTAENTVHGKLSSLRDIFVAFSTLVFIPIFTHIVDNSIFVGIDVFVGVLAIMSLLLYFSRFAGANKD
>ATCC_15697__52|
VAVGHFDLHKAVRTSLAGYRDDDWLLNVPLWAIGRLAALPL
>ATCC_15697__520|Phosphoribosylamine-glycine_ligase
MMNFLMIGESAVIAKCISESDPDSVIYILHQKDSVDNTVIDISNDIHFFQYGNREELDSIICLLVQTVKFDAVIPCFENSVEDANYCAKKLCVPRIGDIGAHIFRNKLELRNFCKKYDIPQPDYIFASSRVDVKKFYANRQQSSVVIKPRTLSASEGVVRINQASEIDEKWEFCESIASLHNEKDGLLVEEFIPGAEYSCEYIVDDKQIVFRNITKKFKYENGFFVESGHQVPGIISEKAKVNIYHFMDLLVKKAKIETAALHAEWIISSDDNPFLVECAGRRPGDRIVDLISISYEMNFLWMYCMLLCGLHPVFPSISSRFSQQNYFDFQPGIVTGFSHPEALKGFQHELTCSIGDYLSEISDSSKRRGYIIIDDIDYFSLERQMNCVLSLFHINTSKE
>ATCC_15697__521|Biotin_carboxylase
MHVCMINRVPWVRASVTSWLEHSEMEDTDVVLISRYDIPDSEKRGLSKFVYFESYDDDLALEKLVIELHGERPFDRIIALSELDILRAAKLRSLLDIPGQSYFSAFLYRDKIAMKEWASLAGISVPSFTVAFDQEDIYSFVARHGFPIIIKPKNEYGSKNVSLISDKGELQSFCRVLDFNDGLDVESFIQGNLYHVDGIISNGRLVFTSVSMYLNSSGKSTTLFNEDIKPQFPLSTVADLQISPFSTPFKVLTNETRKLLADPKFDNGSIHAEWILDESMKPYFIEIASRTGGLLISDAIQRKYGFIMNEESFRVQLGLPFCASCVTDKLYGYLSILPKRGRIDKYDINTIANNSNVISFFTSYKSGDYIDAQSESTDNIGLLLFEIDQRKTLLEQVEYWTLFLNSKIHVLSD
>ATCC_15697__524|
MEHGSSMRQYQYAQISDGKAIAEMAGNVDSTSKKALTH
>ATCC_15697__545|
MKTRNDIQQEVTLIASNLEDIIPIRYQEANRTKSFNINGGTPAAILYLSVLDALFPDAGYDVQAHNYATSMILEYKHTPNIGIGLFGGTTLLAWCLQSISRGGSRYQGAIRELESRIVFQARQQLTFLSNVNAPISSEYYDVISGLSGVVLYGMRFRSDGLRLISRQICSRFCELLATSNFHAFGSLSATSGQDSVAQKTTTDYGYAHGILGVLMSCILSDVNHDNNMEPFAAIRQLVDISNHSRNYILPYSSSDYTETVSNGRYAWCYGNMPFYFLSLMLKPVDPIIAESLLNAAIAPLKVNTSQVHDLGVIGLVDNSICHGRAGIVLGLHPYLSHKDSRPIRDQLLEEIDCSVANPIDSGFLEGDLGTLAVRVALEYTDSIAHLPAFFPFVSPTLWEGI
>ATCC_15697__546|ABC-type_multidrug_transport_system,_ATPase_component
MSSIDMALDRFDLLGLQDIPFMHLSLGQRKRLGLARAFAAPASLYILDEPTANLDAKSCRLVYQAMTDKSADGASILFSTHNVADLATSTGNVIYLKNGNATRVHLETRDSITARKRFRIVGSLDPESIASIPEVSCVISQSEVEVDIPVGKSLGSVLQSFERIGIEVNEVIDDRSR
>ATCC_15697__584|
VHPPHRANIRKQKPITRNPFDGRNPSDGNGNGNGNGIMAEPGTESAGKAKLRSRIGEIFLDGSDG
>ATCC_15697__599|
MTATSRDAIPLYVDGRLTRISRATIELNDVEIPRKKEEDEREVFH
>ATCC_15697__601|
LIHHCSPFLVSISIVVCDECAELLVYLLRIMWHRTTRRDAP
>ATCC_15697__675|Transcriptional_regulator/sugar_kinase
MSDFLAFDIGGTKIASGFVRLSDGDAAPTVLLRDEEPTHASQGGDAVRERIVASARRQLDRARAQGIEPCGIGIAAAGVPDGETGEIIAATDLLPGWKGQRIYDAFGAITDLPVHMVGDVVAHGLGEAHYGAGRGARVLLSVGVGTGIGGAIIVGGVPFLGAHGMAGHAGHVVSALGAGVPCSCGSVEGHVEPVASGTGLATLYNMRAGGEPVRNGGDVAALAADGDALASSVIEDSARALGACIGGMANLVDPDGIVVSGSVVNAGPVWWDALRDGFARSALPLLRDVRMREGELGGDAPLIGAAVASRRVVG
>ATCC_15697__679|
MSNGERIGNKGMGKTGPSTDRGGKGNEMNGPVLVSDRQGRVLRHRSFAWLTVRLWPGPG
>ATCC_15697__716|
LRAECRAMEIRLAIMKGSAELVGKEPGADPDNLTSREKTIPVKKAGEEPHVNAESLLAEVGIARSTYHCRLGTKIKRC
>ATCC_15697__720|
VNRAAILWCGVPARAVQVMAWYLMLAIAKTGVLDRLASGRALIERRA
>ATCC_15697__807|Transposase_and_inactivated_derivatives,_IS30_family
VDSRREFGHYESDTVIGASPSKRCIDTQVERRSRRLFARFIPDKSAPATARAEYDIYKDIPAPARIDRTWDNGTESSCHVLVDEALGMLTYFADPYSSYQRGTNENRNGRIRRYLPKRTGFDGLTDADLQAIVDEINDTPMKVLDWETPNEVWYRELGKVLPKTSHPKTSVALTN
>ATCC_15697__809|ABC-type_multidrug_transport_system,_ATPase_and_permease_components
VRTVVMWLSMLVMMAMPSLQVWLIGWACGPDGLGMGSGLGVGRFAVILAVLTVGAVLMSVSSSLAQNMRDLLQEPLMAEYQSDLTDALARLTPAQTLDDEVTTQVRAARDAIPYNVASQAADATSVVGALASMVMLAASLWHMHPLAALMIALAMVPELLAQFGVEKLTNELWPKRGRESRRANYFERLLDYPPSSTEIAATAGSFGIPAQARVRYFNMAGMWERISWRTVQLTGVSSLVFAVLTGGAFWLILTSGHASVSSIPAALVGIMTGLSVTRTTGEAFGNLMASTPMILAYERLMDLLRANPAIPETTGPVGVHVEHLTYAYPTVAKHDDDADDASAASVPAVQTPALDDVSLDVEAGSIVALVGENGSGKTTLVKLIAGILDAPDGTVTLSSGADGGNGRTLGSWAERLGASSMVFQDFTHIEVTVREFIDPALRQSDDELCDGLRRARALDIVDGLPGGLDTQLGQEWGGVGLSGGQWQRLALARTFLSGKPLWILDEPTAAVDATAEAAIYHDLIANRPAGTTVIVISHRPRVLTGMDRIIVLDHGHVNETGTYRQLVDSNGTFSRLAHDSLE
>ATCC_15697__810|
MTASTTAVPSTVSASTGKSGSATTKLSRTLGAALVWVVFGADNSFAENEKFNVSGDLCLHLDTSASALRAVRA
>ATCC_15697__881|ABC-type_dipeptide/oligopeptide/nickel_transport_systems,_permease_components
MTDATAKAAPKAERRRRVLRSGARSSIVVGGAIVLFFVLLAVLAGPLSAITGNDPYAEHPEALGAGSVPAGFGGGISARHWFGVTPLRGVDLFSIVAYGSRISLGIGVVSSVISLVIGVALGLLAGYFPGLVDALISRTMDVFFGFPFLIFAIALSAVVPQSFPRPVLLTLVLGFFGWPGIARLVRGQTLTLSKRNFAVASKVMGASPAHVLWHQILPNLMPLLIVNITLSIPGRIGAEAGLSFLGVGMNPPTPSWGRSISDAVQWALVDPMYLIFPGAALFLLTFGFNLLGDGLSDAIDPRKGVRA
>ATCC_15697__882|ABC-type_dipeptide/oligopeptide/nickel_transport_systems,_permease_components
MRILQYIGKRVASSIVVILLITLALFLIFFLLPTNPAQLSCGKPCTPEQLQRVSAFMGTDKPWYEQMGNYVAGIFVGRTFGSGGGAVVCSAPCLGYSFRLNESVSQLILDRFPITASIAVGAAVLWLVIGVATGVWAALKRDTLIDRTLLGLSIVGVSAPSYLIGLLTVIAFSLVLQIFPSGGYVNFHDDPVGWFTHLLLPWLVLAVLSAAGYTRVTRTQMIGELSQDYIRTARSKGVPESVIVFKHALRNALLPVMTMFGLDLGGLLGGAVLTEKVFSMQGLGSLLLDSVSNLDLQVLVGATIFAAVLVIVANLIVDICYSLLDPRVALGTK
>ATCC_15697__883|ABC-type_dipeptide_transport_system,_periplasmic_component
MKNNAWRVFAAGACAAVLALSGCGASNDNAATGSASGTTVKGGTLNVLLSSTEMDLDPAKSQGLPTTTNGNIFRRLTAWKITDKGETKVVPDLATDTGKSSDDGKTWTYTLKDGLKFSDGTPITSKDVKYGLERSFADSLTGGLSYHKTLLEGAQGYHGPFDGQELSSIETPNDKTIIFHLNAPFGDWPWVVSLAAFTPVPDGKGPASGYGKLPVASGPYKVESNEAGKQAVFVRNTYWDKKTDPVRTAGPDKIVFKMGQDTSVAAQSIMQGTGEGKNSFLSGFVPAAQLAQAQANPNYKKLLTTSGDGALEYLAINTQHVKNAKIRQALQYAVDKKAYQTASGGEIAGNFATTLITPGIEGREDYDLYKADPTGDVDKAKQLIKESGEQAPTLKLIATSAQAETASSIQTSLKRAGVKVDIQTLNDDVYSDTLTNDKGDYDLAISSWQPDFPSPYANISPLFDSSQIGHGNYNLARYANPKVDELIKKATETIDQTEAGKIWAEADKTIMADAPVVPLIYSKNTFIHGSNVTNFVIGNFPAYPDYTQVSLASAN
>ATCC_15697__884|ATPase_components_of_various_ABC-type_transport_systems,_contain_duplicated_ATPase
MSEPRAIVTVDGLAVSFDEREVTHGVSLRLFPGRITALVGESGSGKSVTAMALPRLDPSVASVKGHAYLDDALVDDGPDSGPGGDGKDAAGRGIDLLAADAPLQRIRGEYIGTVFQEPSTAFNPVFTLGVQVAESLKYHQKQLSAAERKAKVLEQLREVGLDDAERVWSSYPHELSGGQLQRVMIAMAIINRPKVLIADEPTTALDVTTQKAILALISSLAVDLDLAVLLITHDMGVVWQAAQDVYVMHNGVIVEQGSVAQVFRHPSDDYTRMLLDAVPRLRIDEHAADGEHAAGGERITESDAPGGGRRITQVNDVAVSYKAGSFAVKDISFDLVAGRTRALVGESGAGKTTIAKVISGQLAPTSGTVLIEGEDLAKAHGRRKREILKHMGYVFQDSGSALNPRKSVAWSIGEPMLVQGGLSETDRRKRVLELLDQVELPADVAGRFPHQLSGGQRQRVGIARALALNPSLLIADEPTSSLDVTVQRKVLDLLRRLQREHGFACLFITHDLGIVQEVSDVITVLRHGRVVESGETGRVLNHPKAEYTRTLLDASPKIDL
>ATCC_15697__9|Transcriptional_regulators
MIINPSYLLSEGYIRPSADNSSASTSITPELTTVDQHMDQCGWTMADVVIKAINGVSSPRVMHLNTDLVVRELA
>ATCC_15697__912|ABC-type_multidrug_transport_system,_ATPase_component
LTDYAVDVRDVSVVIKGKTILSHLDLQVEEGSFHGIIGPNGAGKTTLFNAIQGFRKPTEGTIRVLGQSPYPRNLALLSQIGIQPQQSAFFPKTTLREHLRAVCAIQGAEHSTIDTLIEALNLAKAADTKVEKLSGGERQRLAVATAIVHRPKVLFLDEPTAGLDPEARYSLVSLLQSTNLLEMTTLYTTHYLDEAERLCDTVSIVEQGKILTTSSPSRLVAEADLGSTVILPNALHQADAVATLLGPDAVRVTKDGLEVRSHDTAALFARLAEGGIDTRHAQVHDGRLEDVYLQLTGRDYVA
>ATCC_15697__913|ABC-type_multidrug_transport_system,_permease_component
MTRYRALTNVLLRYDLRDWATLIFTFLFPAGLLVALVLTMGDSIEGMDLTGPISANVMAFGAAFVGIFAGATHLALWRENGMFVVLRSFPISSNTVIAAQATAGMIFLITQALALFGIAMALGMTPEATAPIALLPLILGFLLFFMLGVLVGIILPSMAGVSMAAVAIIIPLGMIGGAMMPIEMLPSWAQTAAPYTPIYHMREAVTMPLIGEGTWGDVGIGLGYLVAVTAILTLMAQRAMKWK
>ATCC_15697__916|
LSLFLAVVEDVVGLSDVGLLGAFVAACELAGIEPGLDGGLRFVVPEFLEPLAVFGGLLDFYTSIVAYRLHHVKPDGRWSP
>ATCC_15697__921|
MHGSPLSVMASPRLCCGHGLSADYRPGLLTVRFRIGLLSFHS
>ATCC_15697__935|ABC-type_sugar_transport_system,_periplasmic_component
VIMTHFSTVKRVIALAGAGAMLFSVAACGGVTASDGGKTTLKFAAFEGGYGADMYKEVVAAYEKLNPDVKIELTTSKKIEDEITPGMKAGNYPDIVELGQGSTSGLTETLLKDKAIEDVTDVLDMKVPGENKTVKDKLVDGVIGLYTNPYGGDKTYLMPMYYSPSGLVYNKTLLEQNGWKMPTTWDEMFKLGDEAKAKGISLFTYPTAGYFDAFFNALLADIGGDQFYQDVMTYKKDVWKTDEAKEALETTYKLVTEYLNPDTVGYANAQDFTKNQQSILDGKSLFMPNGTWIVNEMKDAPRTSGFEWGFAPVPTVKNGGTRYINTTIEAVWIPAKAKNKEAAKKFMAYLYSDEAASIFAKTGAIQPIKGNTDDLASDMKVFYDAYNEDNVKAVAGSFSATATVEGKNIKDDLYNAVDSVASGKTTLQQWQDKLNETSNALNAAAKQ
>ATCC_15697__937|ABC-type_sugar_transport_system,_permease_component
MVGQVVLVIAALGIAIPTLWVFVASFKDKSEFYGSPWTWPKGLHWQNYADAFVDAKLGQYFGTSVLVTVMSMAMVLVIALPCSYVLARFDFPGKKILKLAVQAGLFINVNYIVVPIFLMLVDADKLLYNIMPNGFFVNNVFILALVYASTSLPFTIFLLQDFFASIPKDYEEAAMIDGASQTRIMTRIFFPMAMPAISMSMLFNFLTYWNDYIISMTLMTGNNRTVQVGLLNLMQTQKAATNYGRLYAGMVIVMVPVLIFYAVVQKKLLETSTMGGIK
>ATCC_15697__938|
MSDRTKSVIATTVKVTLYVCFVVLTIVGVGRDGWDGLCLELIGLAGVIGVVWWYNAHNR
