# Supplementary material for: Intraspecies Genomic Diversity and Long-Term Persistence of Bifidobacterium longum
Source: PLoS One. 2015 Aug 14;10(8):e0135658. doi: 10.1371/journal.pone.0135658 (PMC4537262; doi:10.1371/journal.pone.0135658)
Supplement: S3 File — Sequences were obtained from the genome of B. longum subsp. suis AGR2137. (TXT) [file pone.0135658.s013.txt]

>AGR2137__1045|Acetyltransferase_(isoleucine_patch_superfamily)
MSGINAESTTMPPVELRMPRASERVFANFNFTVLDCCPVTIGEGCVIGAGSVVTRDIPPHTVAVGNPARPIREITDADASALQYYAQ
>AGR2137__1348|
MFQDGDCIDWIVRSPFHAEALPGDPTRVVLLYGNVLLAAAGSDANIPESCQNNRSLAEHAHRQNGTDALRFLLRRDGFVDGHNAPLQLKPVYAVGEETYSAYFNVDESHPWIPEEFVPVASGEN
>AGR2137__138|
VFGTAMCGVHRWGHKPYQFFSRMPVAVLNSLSDDNTVAKH
>AGR2137__1640|ABC-type_antimicrobial_peptide_transport_system,_permease_component
MRTRDLLAETGSALRANKGKSALTILGIVIGIAAVITMTSLIGGIRDSLVGELGMNAARTISIYTDVGTLDDEQITAMREELTDYEYFSPTNYGAASSIAAPGTTDKVSASITGVDEHFFDVSGVTIGRGRAFTSSEATSGAMVVILDGQGVQKLFGSADIDAIGRTVTLDGNEATVVGVVESSGLMGGMGGDSVNIYMPATTVALRFASSNMGYMQIYGLAKDGVDIDQLTEQTKTVVARIMRIPTEQIDQNLSVVSAQSSIDQLSSFMSAFQVLAGSVAGVSLLVGGIGIMNMMLTNVTERIREIGLRRALGATRRDVTAQFLAEAIAITVLGGLIGTLIGYLLSLGAAGLVSGIAGGMSIAPAVSVQSIGLAVGICIAVGVIFGYYPARRAAKLDPVEALRHQ
>AGR2137__1642|Multidrug_resistance_efflux_pump
MQKDQQQTAIIQPLDATDTVESSVDALAQGEAENAEVAEFNRLMRERETRKKKRVVHRIIAVAVVAVLIIGFMVVHAIITPSDGGVSPVSTATVERGHFVDQVSSTGSIEPINSTVVAPQIDGTIGEVKVQEGATVNAGDVLFTINNDKLDSDVNQADLALRAANSNLNAAQQQVNQINATIGQARNQDGEEGQAAADDAAGQLPAAQSGVESAQVAVQQAQATYDEAVAQANKRTVTAPVSGTVLTMSAVPGAAIVDEGKESSAVMLETNAETHEFKRVRVTVKAKNNTKAVVEGNVSKGDVIMLDGASAADNTGDAASSTSQTAASDERAR
>AGR2137__1671|
MVRMCYSCVSTAIDLCFACGDHGRFYAVSSSITDSCITT
>AGR2137__21|
VGLAIARPAPPFATTCSGCDARCARAVSHVFVLSFFARVSVGSLCGSSRLWGLRSQPPIPVLPKLEPTPLNFKPQVHIPGFGKKLERFSLRFLRSAAHGTYRATAKSRRKTIARRASARRAMVFRRLDDSGLPVGQGRINCSWRYARP
>AGR2137__524|Beta-lactamase_class_A
VGLILIAALIAALVIGVGGWMYAHNGLGASHAKTSPVASASDSPATASASSSTASSKHEQRPVHDTLERKAAPAPDLTTVAEEKRMSDVSSAVTAAVAGNGGTWSVYVEDLATGKTVSVGGQPMVAASDIKLYVMLAVYDKQHAGTLAAGGQDTTSLINQMITVSSNAATNQLVLMVGDGDMATGMQRVTGTAARYGFSSSKQLRVLSDAGTDGTGTENWTSASDCGRFLAALYRGKLVSAEASRSMLDVLLGQTRRAKIPAGVPSGIQVANKTGELAGVENDAAVVWGKAADGTERDYVMVVMTSGVVSGTAQQQIAALSSQVYEAMTA
>AGR2137__591|
LSDDADPWAIPEKTQDLQGLMANEPTSELARRQDGASENATHHPATGEADGSVTDIAGWKASLPPYATDLHYQQLNATQLNELIGRGGLWACKARREMARRKYK
>AGR2137__592|
MATSYERVLEAARRYSRDPRLQELPRDTSGRQHAQCSCPAHDGDGGTSLHITYDQSNGKTMLHCFGAEHCDAAAIADALGLKIIDLFDQQSGPQGHAGYSSYNSYSCDSRLTAADLASIRHANAPLLNRNETTTITPTHTENSAEIRQQYAMPKPYLEPLVLGQSPMFAAICAAIAVQPNIGLLHGTCPNCGTADSLTVLYSPLESATLLRCSTCQADDVLNALNAPATLARSNGYEAMIYDSERGTAYEYADGLIVRRSPAKRISQSGNTADKHPLWMAADAKRAVALGKPVYLIEGEKDAGTLRALGYAAVTAAGGGGNFATKLDLDSARLALSGADVVAIMDKDDTGTRWKEQVAQTLTPFVRSLTFIQAAGEAHDASDAAMSGLEFEILPSESSQPESELKTELTPRAYSLTRLADVEPERPLWLWPGHHPRLLRPQQGAHTGWLVLGCAVVQSNQRSERRVQQAASSGRQTTPKATAGKQEVRQHVVVAVAGLCGSSESGEL
>AGR2137__593|
MAAIPTKNDYPRLTAKPAQVAEMLGYKDVKSVYGLIRTGKIRARKVGNTFLVILTSVREFAGEE
>AGR2137__853|Arabinose_efflux_permease
MQSARDERIPGKLICAIVAVGSLAFFGILTETVMNVLFPQLMGVLHISEATIQWLTTGYLLVVSITVPLSAWLRRRFRQRSIFLAATRCSPRCSSSRVRPAPLWWATVISVFQSGSGKVGSAGYAAATVTGA
